# Supplementary material for: Novel inhibitors of microtubule organization and phragmoplast formation in diverse plant species
Source: Life Sci Alliance. 2023 Feb 27;6(5):e202201657. doi: 10.26508/lsa.202201657 (PMC9971157; doi:10.26508/lsa.202201657)
Supplement: Supplementary file 4 [file LSA-2022-01657_TableS1.xls]

## Sheet: Sheet1
Table S1 Quantification of the inhibitory effects in Arabidopsis zygotes and tobacco BY-2 cells.
				Arabidopsis zygote			Tobacco BY-2 cell
				Appearance of abnormal embryos (%)	P-value (vs. DMSO)	n	Appearance of abnormal cell division (%)	P-value (vs. DMSO)	n
Related compounds		DMSO	DMSO	0		132	3		60
		oryzalin		93	0	28	100	0	36
	PD180970-related	PD-180970	PD180970	100	2.71531e-50	58	100	0	44
		PD-166326	PD166326	100	2.94939e-49	56	100	0	27
		PD-173955-Analog1	PD173955analog1	0	1	69	13	0.1	62
		Ponatinib	Ponatinib	54.8387	5.52924e-15	31	70	0	27
		Bosutinib	Bosutinib	27.2727	1.92775e-07	17	17	0.03	29
		Bafetinib	Bafetinib	2.77778	0.214286	35	12	0.1488	25
	PP2-related	PP2	PP2	100	1.838e-39	78	100	0	55
		PP1	PP1	73.3333	7.20199e-21	30	100	0	32
		PP2-Analog1	PP1	0	1	46	0	1	13
		PP2-Analog2	PP1	0	1	56	0	1	33
		PP3	PP1	0	1	46	0	1	20
		Src inhibitor1	Src inhibitor1	0	1	38	5	0.67	55
The appearance of abnormal embryo shows the ratio of arrested and abnormal embryo among total living embryos at 2 days after incubation with indicated compounds. The appearance of abnormal cell division of tobacco BY-2 cells shows the ratio of BY-GTRC cells that initiated cell division but did not complete it. P-values were calculated using two-tailed Fisher's exact test.
