# Supplementary material for: Novel inhibitors of microtubule organization and phragmoplast formation in diverse plant species
Source: Life Sci Alliance. 2023 Feb 27;6(5):e202201657. doi: 10.26508/lsa.202201657 (PMC9971157; doi:10.26508/lsa.202201657)
Supplement: Supplementary file 6 [file LSA-2022-01657_Supplemental_Data_2.xls]

## Sheet: Sheet1
Dataset S2 All candidates of phosphorylation target of PD-180970.
	Reference ID	Identified proteins in N. tabacum	Peptide number (1st)		Peptide number (2nd)		Ratio (effective/ineffective)
			Ineffective	Effective	Ineffective	Effective	1st	2nd
Top candidates	NtBYT030050.000	exosome complex component RRP45A-like (Nt-RRP45A-like)	15	0	11	0	0	0
	NtBYT027029.000	microtubule-associated protein 70-2-like (Nt-MAP70-like)	14	0	10	0	0	0
	NtBYT028162.000	pre-mRNA-processing protein 40A-like isoform X1	12	1	13	1	0.0833333	0.0769231
	NtBYT023785.000	proline-rich receptor-like protein kinase PERK8 isoform X1	10	2	10	3	0.2	0.3
	NtBYT023802.001	protein GLC8-like isoform X2	10	2	10	2	0.2	0.2
	NtBYT028307.000	patellin-3-like	15	3	10	4	0.2	0.4
	NtBYT029784.004	epidermal growth factor receptor substrate 15-like	12	4	14	1	0.333333	0.0714286
	NtBYT024629.001	uncharacterized protein LOC107808660 isoform X1	11	5	10	4	0.454545	0.4
	NtBYT029051.000	uncharacterized protein LOC107768943	17	6	19	6	0.352941	0.315789
	NtBYT027526.000	uncharacterized protein LOC107823766	27	7	26	8	0.259259	0.307692
	NtBYT031064.000	protein decapping 5-like isoform X2	20	8	18	7	0.4	0.388889
	NtBYT028193.000	translation initiation factor eIF-2B subunit beta-like	21	9	18	8	0.428571	0.444444
	NtBYT025877.000	ubiquitin-40S ribosomal protein S27a-like	66	13	30	9	0.19697	0.3
	NtBYT016568.000	probable 26S proteasome non-ATPase regulatory subunit 3	29	14	33	13	0.482759	0.393939
	NtBYT019049.000	Enolase	17	0	14	14	0	1
	NtBYT024657.000	Tetraspanin family protein	13	5	12	6	0.384615	0.5
	NtBYT030078.000	RNA-binding (RRM/RBD/RNP motifs) family protein	16	7	12	6	0.4375	0.5
	NtBYT027848.001	ortholog of human splicing factor SC35	18	9	14	6	0.5	0.428571
	NtBYT030428.000	ARF GAP-like zinc finger-containing protein ZIGA4	26	9	32	16	0.346154	0.5
	NtBYT015146.000	unknown protein	14	0	16	10	0	0.625
	NtBYT021867.000	unknown protein	12	0	11	6	0	0.545455
	NtBYT027907.000	Transcription factor DP	10	1	10	6	0.1	0.6
	NtBYT030437.001	decapping 5	13	4	10	6	0.307692	0.6
	NtBYT029381.001	RNA-binding (RRM/RBD/RNP motifs) family protein	12	4	12	14	0.333333	1.16667
	NtBYT020244.001	unknown protein	14	5	11	6	0.357143	0.545455
	NtBYT031187.000	HOPM interactor 7	13	5	10	7	0.384615	0.7
	NtBYT028588.000	Cellulose-synthase-like C4	22	6	19	14	0.272727	0.736842
	NtBYT029574.000	UDP-Glycosyltransferase / trehalose-phosphatase family protein	19	6	14	15	0.315789	1.07143
	NtBYT023770.001	binding to TOMV RNA 1L (long form)	12	6	13	10	0.5	0.769231
	NtBYT029754.001	SEC14 cytosolic factor family protein / phosphoglyceride transfer family protein	12	6	10	7	0.5	0.7
	NtBYT023622.000	plant VAP homolog 12	10	6	10	7	0.6	0.7
	NtBYT024000.000	unknown protein	17	7	13	9	0.411765	0.692308
	NtBYT031303.001	Outer arm dynein light chain 1 protein	15	7	12	8	0.466667	0.666667
	NtBYT025013.000	RNA-binding (RRM/RBD/RNP motifs) family protein	12	7	12	5	0.583333	0.416667
	NtBYT028235.000	RNA-binding (RRM/RBD/RNP motifs) family protein	10	7	11	7	0.7	0.636364
	NtBYT025517.000	RNA recognition motif (RRM)-containing protein	26	8	14	14	0.307692	1
	NtBYT030804.000	unknown protein	24	8	21	11	0.333333	0.52381
	NtBYT030492.001	DNA polymerase alpha 2	12	8	10	8	0.666667	0.8
	NtBYT030061.000	KRR1 family protein	11	8	13	7	0.727273	0.538462
	NtBYT021712.001	Expressed protein	11	8	12	12	0.727273	1
	NtBYT031516.000	sorting nexin 1	11	8	11	7	0.727273	0.636364
	NtBYT018942.000	sucrose transporter 2	11	8	10	8	0.727273	0.8
	NtBYT011178.000	glucan synthase-like 8	17	9	17	11	0.529412	0.647059
	NtBYT030569.000	Major facilitator superfamily protein	15	9	17	12	0.6	0.705882
	NtBYT028343.000	cyclin dependent kinase group C2	11	9	13	8	0.818182	0.615385
	NtBYT025842.009	nucleosome assembly protein 1;2	10	9	12	10	0.9	0.833333
	NtBYT024791.000	nucleosome assembly protein1;1	10	9	11	4	0.9	0.363636
	NtBYT000437.000	methyl-CPG-binding domain 10	28	10	17	12	0.357143	0.705882
	NtBYT028522.001	DEAD box RNA helicase (PRH75)	20	10	13	8	0.5	0.615385
	NtBYT024504.000	clathrin adaptor complexes medium subunit family protein	18	10	16	14	0.555556	0.875
	NtBYT029930.000	Pentatricopeptide repeat (PPR) superfamily protein	17	10	17	13	0.588235	0.764706
	NtBYT019145.002	P-loop containing nucleoside triphosphate hydrolases superfamily protein	16	10	17	13	0.625	0.764706
	NtBYT030221.001	WPP domain-interacting protein 1	15	10	11	10	0.666667	0.909091
	NtBYT026380.000	histone deacetylase 6	14	10	16	11	0.714286	0.6875
	NtBYT017983.000	vamp/synaptobrevin-associated protein 27-2	13	10	14	11	0.769231	0.785714
	NtBYT015099.001	elicitor-activated gene 3-2	11	10	12	10	0.909091	0.833333
	NtBYT020138.000	timeless family protein	28	11	25	20	0.392857	0.8
	NtBYT029703.031	unknown protein	21	11	16	13	0.52381	0.8125
	NtBYT025783.000	mitotic phosphoprotein N' end (MPPN) family protein	19	11	14	17	0.578947	1.21429
	NtBYT026894.000	RNA-binding (RRM/RBD/RNP motifs) family protein	18	11	15	8	0.611111	0.533333
	NtBYT031214.015	Plant protein of unknown function (DUF869)	17	11	15	12	0.647059	0.8
	NtBYT025759.000	Tubulin/FtsZ family protein	17	11	13	5	0.647059	0.384615
	NtBYT029203.000	PTEN 2	16	11	12	13	0.6875	1.08333
	NtBYT025290.001	unknown protein	15	11	16	10	0.733333	0.625
	NtBYT028157.000	cyclin-dependent kinase C;1	15	11	16	13	0.733333	0.8125
	NtBYT024613.005	arginine/serine-rich zinc knuckle-containing protein 33	14	11	16	9	0.785714	0.5625
	NtBYT028283.008	unknown protein	13	11	10	10	0.846154	1
	NtBYT030598.002	DEK domain-containing chromatin associated protein	12	11	13	11	0.916667	0.846154
	NtBYT028888.000	SNF1 kinase homolog 10	11	11	15	9	1	0.6
	NtBYT018896.000	ribosomal protein S27	11	11	12	7	1	0.583333
	NtBYT023020.000	PRA1 (Prenylated rab acceptor) family protein	11	11	11	7	1	0.636364
	NtBYT029830.000	DDT domain-containing protein	11	11	11	7	1	0.636364
	NtBYT014915.001	Calcium-dependent protein kinase family protein	11	11	10	12	1	1.2
	NtBYT029575.000	acyl-CoA binding protein 4	10	11	13	7	1.1	0.538462
	NtBYT005292.000	phototropin 2	10	11	11	11	1.1	1
	NtBYT026184.004	GC-rich sequence DNA-binding factor-like protein	10	11	11	12	1.1	1.09091
	NtBYT030081.002	nitrate reductase 1	10	11	10	14	1.1	1.4
	NtBYT017716.000	Transmembrane amino acid transporter family protein	25	12	23	14	0.48	0.608696
	NtBYT029992.000	K+ efflux antiporter 2	23	12	26	12	0.521739	0.461538
	NtBYT031188.001	P-loop containing nucleoside triphosphate hydrolases superfamily protein	22	12	26	10	0.545455	0.384615
	NtBYT030841.000	unknown protein	18	12	14	14	0.666667	1
	NtBYT022817.000	phosphorylethanolamine cytidylyltransferase 1	18	12	12	13	0.666667	1.08333
	NtBYT026262.001	S-adenosyl-L-methionine-dependent methyltransferases superfamily protein	16	12	14	11	0.75	0.785714
	NtBYT024928.000	zinc knuckle (CCHC-type) family protein	14	12	15	10	0.857143	0.666667
	NtBYT025260.000	RNA-binding (RRM/RBD/RNP motifs) family protein	14	12	15	12	0.857143	0.8
	NtBYT028665.000	Trimeric LpxA-like enzyme	13	12	13	14	0.923077	1.07692
	NtBYT030925.000	modifier of snc1	12	12	15	14	1	0.933333
	NtBYT026741.000	exocyst complex component sec15B	12	12	10	16	1	1.6
	NtBYT031168.002	TRAF-like superfamily protein	11	12	13	9	1.09091	0.692308
	NtBYT030341.011	3'-5'-exoribonuclease family protein	11	12	12	9	1.09091	0.75
	NtBYT029546.000	FRIGIDA-like protein	10	12	11	11	1.2	1
	NtBYT027628.001	temperature sensing protein-related	10	12	11	12	1.2	1.09091
	NtBYT031095.001	P-loop containing nucleoside triphosphate hydrolases superfamily protein	20	13	19	15	0.65	0.789474
	NtBYT028484.000	Protein of unknown function (DUF1421)	19	13	18	12	0.684211	0.666667
	NtBYT031119.001	nuclear pore anchor	19	13	15	15	0.684211	1
	NtBYT020979.000	D111/G-patch domain-containing protein	18	13	13	13	0.722222	1
	NtBYT022561.001	VIRB2-interacting protein 2	16	13	16	13	0.8125	0.8125
	NtBYT025658.000	plant UBX domain containing protein 4	15	13	15	15	0.866667	1
	NtBYT026707.000	general regulatory factor 9	14	13	13	15	0.928571	1.15385
	NtBYT030526.001	Ubiquitin-like superfamily protein	13	13	14	13	1	0.928571
	NtBYT031938.000	RNA-binding (RRM/RBD/RNP motifs) family protein	12	13	16	11	1.08333	0.6875
	NtBYT030548.000	DDT domain superfamily	12	13	11	8	1.08333	0.727273
	NtBYT007615.000	Chaperone DnaJ-domain superfamily protein	10	13	14	11	1.3	0.785714
	NtBYT031152.000	unknown protein	10	13	12	13	1.3	1.08333
	NtBYT029378.000	Nucleoporin autopeptidase	26	14	23	16	0.538462	0.695652
	NtBYT028063.000	Octicosapeptide/Phox/Bem1p family protein	24	14	28	16	0.583333	0.571429
	NtBYT030804.001	unknown protein	23	14	22	14	0.608696	0.636364
	NtBYT029260.000	unknown protein	21	14	24	15	0.666667	0.625
	NtBYT027727.003	DNA-directed DNA polymerases	19	14	14	17	0.736842	1.21429
	NtBYT027837.000	KH domain-containing protein / zinc finger (CCCH type) family protein	18	14	15	18	0.777778	1.2
	NtBYT031997.000	NSP (nuclear shuttle protein)-interacting GTPase	16	14	16	12	0.875	0.75
	NtBYT029608.000	Tudor/PWWP/MBT superfamily protein	15	14	18	15	0.933333	0.833333
	NtBYT031197.001	unknown protein	15	14	14	16	0.933333	1.14286
	NtBYT031491.000	Nuclear transport factor 2 (NTF2) family protein with RNA binding (RRM-RBD-RNP motifs) domain	14	14	17	13	1	0.764706
	NtBYT027987.000	subunit of exocyst complex 8	14	14	12	11	1	0.916667
	NtBYT023460.000	unknown protein	14	14	11	14	1	1.27273
	NtBYT026532.001	Plant VAMP (vesicle-associated membrane protein) family protein	14	14	10	11	1	1.1
	NtBYT026093.000	J-domain protein 6	11	14	13	16	1.27273	1.23077
	NtBYT030938.001	periodic tryptophan protein 2	28	15	19	13	0.535714	0.684211
	NtBYT026880.000	RNA-binding (RRM/RBD/RNP motifs) family protein	22	15	18	18	0.681818	1
	NtBYT031541.000	uridine kinase/uracil phosphoribosyltransferase 1	19	15	18	13	0.789474	0.722222
	NtBYT029490.000	phosphoenolpyruvate carboxylase 4	19	15	16	16	0.789474	1
	NtBYT028140.001	Outer membrane OMP85 family protein	18	15	17	16	0.833333	0.941176
	NtBYT025999.007	SC35-like splicing factor 28	18	15	13	12	0.833333	0.923077
	NtBYT026130.000	RNA-binding (RRM/RBD/RNP motifs) family protein with retrovirus zinc finger-like domain	17	15	14	16	0.882353	1.14286
	NtBYT028143.000	CCCH-type zinc finger family protein	17	15	11	13	0.882353	1.18182
	NtBYT024382.000	RING/FYVE/PHD zinc finger superfamily protein	15	15	19	11	1	0.578947
	NtBYT030488.000	CLUB	15	15	15	17	1	1.13333
	NtBYT030009.000	Calcium-dependent lipid-binding (CaLB domain) family protein	15	15	11	14	1	1.27273
	NtBYT018736.000	pyruvate dehydrogenase complex E1 alpha subunit	14	15	13	15	1.07143	1.15385
	NtBYT029967.002	Seven transmembrane MLO family protein	13	15	10	13	1.15385	1.3
	NtBYT022188.000	golgi snare 12	10	15	12	9	1.5	0.75
	NtBYT025915.001	RNA-binding KH domain-containing protein	40	16	31	22	0.4	0.709677
	NtBYT027240.000	Phosphoglucomutase/phosphomannomutase family protein	27	16	28	17	0.592593	0.607143
	NtBYT026860.001	defective in meristem silencing 3	24	16	21	15	0.666667	0.714286
	NtBYT029021.000	S-adenosyl-L-methionine-dependent methyltransferases superfamily protein	23	16	24	22	0.695652	0.916667
	NtBYT030517.001	evolutionarily conserved C-terminal region 5	22	16	21	17	0.727273	0.809524
	NtBYT026958.000	RHOMBOID-like protein 15	22	16	19	14	0.727273	0.736842
	NtBYT030638.001	MIF4G domain-containing protein / MA3 domain-containing protein	20	16	20	21	0.8	1.05
	NtBYT019179.000	ribosomal protein S13A	18	16	16	13	0.888889	0.8125
	NtBYT028041.001	CDPK-related kinase	18	16	15	8	0.888889	0.533333
	NtBYT025196.001	Nucleotide-sugar transporter family protein	17	16	18	15	0.941176	0.833333
	NtBYT030978.000	Protein kinase superfamily protein	14	16	11	16	1.14286	1.45455
	NtBYT030230.002	Threonyl-tRNA synthetase	13	16	19	14	1.23077	0.736842
	NtBYT007339.000	NUP50 (Nucleoporin 50 kDa) protein	11	16	10	16	1.45455	1.6
	NtBYT028143.001	CCCH-type zinc finger family protein	23	17	25	13	0.73913	0.52
	NtBYT030473.000	trehalose-phosphatase/synthase 7	20	17	26	18	0.85	0.692308
	NtBYT024395.000	translocase of outer membrane 22-V	20	17	20	19	0.85	0.95
	NtBYT028852.001	Regulator of Vps4 activity in the MVB pathway protein	20	17	17	24	0.85	1.41176
	NtBYT027683.001	ARF-GAP domain 8	19	17	18	16	0.894737	0.888889
	NtBYT030858.001	electron carriers;protein disulfide oxidoreductases	18	17	14	17	0.944444	1.21429
	NtBYT030905.002	splicing factor PWI domain-containing protein / RNA recognition motif (RRM)-containing protein	17	17	20	12	1	0.6
	NtBYT024122.000	DnaJ domain ;Myb-like DNA-binding domain	16	17	12	14	1.0625	1.16667
	NtBYT027650.000	DCD (Development and Cell Death) domain protein	14	17	18	17	1.21429	0.944444
	NtBYT027189.000	Phosphoribulokinase / Uridine kinase family	14	17	14	16	1.21429	1.14286
	NtBYT010392.000	Ku80 family protein	12	17	18	13	1.41667	0.722222
	NtBYT030604.001	pumilio 1	12	17	13	17	1.41667	1.30769
	NtBYT018712.000	ABC-2 type transporter family protein	26	18	25	14	0.692308	0.56
	NtBYT031337.000	unknown protein	19	18	16	21	0.947368	1.3125
	NtBYT030898.000	SUPPRESSOR OF AUXIN RESISTANCE 3	17	18	15	19	1.05882	1.26667
	NtBYT026809.002	Lactate/malate dehydrogenase family protein	14	18	22	20	1.28571	0.909091
	NtBYT027283.000	RNA-binding (RRM/RBD/RNP motifs) family protein	14	18	16	16	1.28571	1
	NtBYT027712.001	unknown protein	12	18	14	23	1.5	1.64286
	NtBYT020644.000	Chaperone DnaJ-domain superfamily protein	10	18	15	13	1.8	0.866667
	NtBYT027621.001	cyclin-related	28	19	31	23	0.678571	0.741935
	NtBYT018174.000	heat shock factor binding protein	26	19	29	17	0.730769	0.586207
	NtBYT023490.000	Vacuolar sorting protein 9 (VPS9) domain	23	19	20	28	0.826087	1.4
	NtBYT031281.000	HEAT repeat ;HECT-domain (ubiquitin-transferase)	21	19	19	17	0.904762	0.894737
	NtBYT027548.002	RNA-binding (RRM/RBD/RNP motifs) family protein	21	19	15	15	0.904762	1
	NtBYT024928.001	zinc knuckle (CCHC-type) family protein	20	19	20	19	0.95	0.95
	NtBYT029233.000	unknown protein	20	19	19	15	0.95	0.789474
	NtBYT023873.000	sodium hydrogen exchanger 2	20	19	16	20	0.95	1.25
	NtBYT028023.001	STRUBBELIG-receptor family 7	18	19	13	16	1.05556	1.23077
	NtBYT027047.000	Zincin-like metalloproteases family protein	17	19	18	18	1.11765	1
	NtBYT025102.000	unknown protein	16	19	12	19	1.1875	1.58333
	NtBYT018943.001	K+ uptake permease 7	14	19	18	18	1.35714	1
	NtBYT029241.000	RNA-binding (RRM/RBD/RNP motifs) family protein	14	19	14	24	1.35714	1.71429
	NtBYT018785.000	Calmodulin-binding transcription activator protein with CG-1 and Ankyrin domains	24	20	22	30	0.833333	1.36364
	NtBYT025177.000	RNA-binding protein 47B	16	20	10	16	1.25	1.6
	NtBYT029464.000	H(+)-ATPase 1	36	21	34	19	0.583333	0.558824
	NtBYT026759.001	SMAD/FHA domain-containing protein	33	21	25	22	0.636364	0.88
	NtBYT050785.000	chromatin remodeling factor CHD3 (PICKLE)	24	21	24	22	0.875	0.916667
	NtBYT020753.002	Nuclear transport factor 2 (NTF2) family protein with RNA binding (RRM-RBD-RNP motifs) domain	24	21	21	22	0.875	1.04762
	NtBYT017991.000	Cam interacting protein 111	16	21	14	23	1.3125	1.64286
	NtBYT029473.002	P-loop containing nucleoside triphosphate hydrolases superfamily protein	27	22	26	24	0.814815	0.923077
	NtBYT029590.000	P-loop containing nucleoside triphosphate hydrolases superfamily protein	23	22	22	23	0.956522	1.04545
	NtBYT021942.003	Ribosomal protein L18ae family	20	22	16	24	1.1	1.5
	NtBYT022114.000	Ubiquitin C-terminal hydrolases superfamily protein	16	22	19	20	1.375	1.05263
	NtBYT026535.000	unknown protein	10	22	12	17	2.2	1.41667
	NtBYT030305.000	respiratory burst oxidase homologue D	29	23	29	25	0.793103	0.862069
	NtBYT027156.002	DEA(D/H)-box RNA helicase family protein	23	23	24	19	1	0.791667
	NtBYT029704.001	NAD(P)-binding Rossmann-fold superfamily protein	35	24	26	30	0.685714	1.15385
	NtBYT025638.001	Alba DNA/RNA-binding protein	25	24	25	25	0.96	1
	NtBYT025951.000	Protein of unknown function (DUF1022)	21	24	32	22	1.14286	0.6875
	NtBYT024630.002	translocase of outer membrane 22-V	29	25	22	24	0.862069	1.09091
	NtBYT019797.000	KH domain-containing protein	15	25	15	25	1.66667	1.66667
	NtBYT040909.000	RNA helicase, putative	31	26	30	27	0.83871	0.9
	NtBYT015127.003	unknown protein	29	26	27	23	0.896552	0.851852
	NtBYT030824.000	signal responsive 1	27	26	31	19	0.962963	0.612903
	NtBYT024368.000	Chloroplast J-like domain 1	25	26	22	21	1.04	0.954545
	NtBYT028985.000	cyclin-dependent kinase D1;3	38	28	39	28	0.736842	0.717949
	NtBYT026295.000	Galactose oxidase/kelch repeat superfamily protein	26	30	24	30	1.15385	1.25
	NtBYT028485.000	peroxin 14	26	31	26	28	1.19231	1.07692
	NtBYT031058.000	phosphoenolpyruvate carboxylase 3	37	33	39	42	0.891892	1.07692
	NtBYT032755.000	60S acidic ribosomal protein family	33	34	38	26	1.0303	0.684211
	NtBYT025831.000	Ribosomal protein L11 family protein	31	37	30	40	1.19355	1.33333
	NtBYT024176.000	RNA-binding (RRM/RBD/RNP motifs) family protein	48	40	40	38	0.833333	0.95
	NtBYT025725.000	NADP-malic enzyme 4	45	42	39	36	0.933333	0.923077
	NtBYT031003.000	LA RNA-binding protein	54	43	48	49	0.796296	1.02083
	NtBYT020753.000	Nuclear transport factor 2 (NTF2) family protein with RNA binding (RRM-RBD-RNP motifs) domain	33	46	31	47	1.39394	1.51613
	NtBYT024871.001	2-cysteine peroxiredoxin B	13	0	5	1	0	0.2
	NtBYT030575.006	calcium dependent protein kinase 1	9	0	10	3	0	0.3
	NtBYT028094.000	mitogen-activated protein kinase phosphatase 1	7	0	5	0	0	0
	NtBYT026185.000	MAP kinase kinase 6	6	0	5	0	0	0
	NtBYT022982.000	hydroxyproline-rich glycoprotein family protein	5	0	5	0	0	0
	NtBYT006458.001	TPX2 (targeting protein for Xklp2) protein family	8	1	8	0	0.125	0
	NtBYT020809.000	DEAD box RNA helicase 1	6	1	7	2	0.166667	0.285714
	NtBYT029962.004	Protein of unknown function (DUF803)	6	1	5	0	0.166667	0
	NtBYT027649.000	Sec14p-like phosphatidylinositol transfer family protein	5	1	9	1	0.2	0.111111
	NtBYT030706.000	transducin family protein / WD-40 repeat family protein	5	1	8	1	0.2	0.125
	NtBYT030849.000	yeast YAK1-related gene 1	6	2	8	2	0.333333	0.25
	NtBYT030021.000	Myosin family protein with Dil domain	6	2	6	1	0.333333	0.166667
	NtBYT029321.000	evolutionarily conserved C-terminal region 7	6	2	5	2	0.333333	0.4
	NtBYT026815.001	Protein kinase superfamily protein	5	2	14	0	0.4	0
	NtBYT031109.000	VPS54	9	3	7	3	0.333333	0.428571
	NtBYT029938.000	IAP-like protein 1	8	3	8	1	0.375	0.125
	NtBYT028915.000	UDP-Glycosyltransferase superfamily protein	6	3	7	1	0.5	0.142857
	NtBYT029531.000	RNA binding (RRM/RBD/RNP motifs) family protein	6	3	6	3	0.5	0.5
	NtBYT030521.000	aconitase 3	8	0	1	0	0	0
	NtBYT008818.000	myosin heavy chain-related	6	0	4	0	0	0
	NtBYT020616.000	breast basic conserved 1	6	0	3	1	0	0.333333
	NtBYT031741.000	cAMP-regulated phosphoprotein 19-related protein	5	0	4	0	0	0
	NtBYT023272.000	Protein kinase protein with tetratricopeptide repeat domain	5	0	3	0	0	0
	NtBYT030060.000	Protein of unknown function (DUF1421)	5	0	2	0	0	0
	NtBYT029073.001	TPX2 (targeting protein for Xklp2) protein family	5	0	2	0	0	0
	NtBYT030918.000	PHD finger family protein	5	0	2	1	0	0.5
	NtBYT022661.000	ascorbate peroxidase 1	5	0	1	0	0	0
	NtBYT023280.001	TPX2 (targeting protein for Xklp2) protein family	4	0	5	1	0	0.2
	NtBYT027255.000	Protein of unknown function (DUF1336)	4	0	4	0	0	0
	NtBYT018132.001	plant intracellular ras group-related LRR 9	4	0	4	1	0	0.25
	NtBYT031145.002	cellulose synthase-like D5	4	0	3	0	0	0
	NtBYT033493.000	don-glucosyltransferase 1	4	0	3	0	0	0
	NtBYT021711.000	Protein of unknown function DUF106, transmembrane	4	0	3	0	0	0
	NtBYT031024.000	Transducin/WD40 repeat-like superfamily protein	4	0	2	0	0	0
	NtBYT025279.000	basic helix-loop-helix (bHLH) DNA-binding superfamily protein	4	0	2	0	0	0
	NtBYT022190.000	C2H2-like zinc finger protein	4	0	1	0	0	0
	NtBYT025664.007	Lactate/malate dehydrogenase family protein	4	0	1	0	0	0
	NtBYT029864.019	RNA-binding (RRM/RBD/RNP motifs) family protein	4	0	1	0	0	0
	NtBYT022779.000	Zinc-binding ribosomal protein family protein	4	0	1	0	0	0
	NtBYT030232.000	CLIP-associated protein	3	0	5	0	0	0
	NtBYT023440.000	unknown protein	3	0	4	0	0	0
	NtBYT023568.000	unknown protein	3	0	4	0	0	0
	NtBYT019040.005	unknown protein	3	0	4	0	0	0
	NtBYT028754.000	Zinc finger C-x8-C-x5-C-x3-H type family protein	3	0	3	1	0	0.333333
	NtBYT013888.000	AGC (cAMP-dependent, cGMP-dependent and protein kinase C) kinase family protein	3	0	2	0	0	0
	NtBYT024063.001	DNAJ heat shock N-terminal domain-containing protein	3	0	2	1	0	0.5
	NtBYT021079.000	copper ion binding	3	0	1	0	0	0
	NtBYT020756.000	unknown protein	3	0	1	0	0	0
	NtBYT022745.000	Ribosomal protein S26e family protein	3	0	1	0	0	0
	NtBYT024235.000	PLAC8 family protein	3	0	1	0	0	0
	NtBYT064778.000	pectin methylesterase PCR fragment F	3	0	1	0	0	0
	NtBYT026826.000	golgin candidate 6	3	0	1	0	0	0
	NtBYT027591.001	Protein kinase superfamily protein	2	0	3	0	0	0
	NtBYT027856.000	arginine-rich cyclin 1	2	0	3	0	0	0
	NtBYT029857.000	HIT zinc finger ;PAPA-1-like conserved region	2	0	3	1	0	0.333333
	NtBYT020244.000	unknown protein	2	0	3	1	0	0.333333
	NtBYT018404.000	Plant protein of unknown function (DUF827)	2	0	3	1	0	0.333333
	NtBYT030712.002	RNA-binding KH domain-containing protein	2	0	2	0	0	0
	NtBYT023194.000	sodium proton exchanger, putative (NHX7) (SOS1)	2	0	2	0	0	0
	NtBYT030004.001	phospholipid:diacylglycerol acyltransferase	2	0	2	0	0	0
	NtBYT030006.002	Protein kinase superfamily protein	2	0	2	0	0	0
	NtBYT029799.000	Nucleotide-diphospho-sugar transferases superfamily protein	2	0	2	1	0	0.5
	NtBYT027573.000	unknown protein	2	0	2	1	0	0.5
	NtBYT030481.005	metallopeptidase M24 family protein	2	0	2	1	0	0.5
	NtBYT029411.000	myosin 2	2	0	2	1	0	0.5
	NtBYT029719.000	10-formyltetrahydrofolate synthetase	2	0	1	0	0	0
	NtBYT022418.000	Ribosomal S17 family protein	2	0	1	0	0	0
	NtBYT026862.000	acetyl Co-enzyme a carboxylase biotin carboxylase subunit	2	0	1	0	0	0
	NtBYT030373.001	LMBR1-like membrane protein	2	0	1	0	0	0
	NtBYT025264.000	DNA-binding bromodomain-containing protein	2	0	1	0	0	0
	NtBYT027326.000	regulatory particle AAA-ATPase 2A	2	0	1	0	0	0
	NtBYT030185.003	Protein phosphatase 2A regulatory B subunit family protein	2	0	1	0	0	0
	NtBYT030613.038	ENHANCED DISEASE RESISTANCE 2	2	0	1	0	0	0
	NtBYT027247.000	hydroxyproline-rich glycoprotein family protein	1	0	6	0	0	0
	NtBYT029589.000	phosphoglucose isomerase 1	1	0	4	0	0	0
	NtBYT030515.000	RNA helicase family protein	1	0	2	0	0	0
	NtBYT023719.001	Kinase-related protein of unknown function (DUF1296)	1	0	2	0	0	0
	NtBYT030189.000	Plant protein of unknown function (DUF827)	1	0	2	0	0	0
	NtBYT026648.000	RAB GTPase homolog G3A	1	0	2	0	0	0
	NtBYT030184.000	Ypt/Rab-GAP domain of gyp1p superfamily protein	1	0	2	0	0	0
	NtBYT028524.000	unknown protein	1	0	2	0	0	0
	NtBYT008717.000	TRS120	1	0	2	0	0	0
	NtBYT031180.004	unknown protein	1	0	2	0	0	0
	NtBYT030757.002	calmodulin 7	1	0	2	1	0	0.5
	NtBYT023834.006	RNA-binding (RRM/RBD/RNP motifs) family protein	1	0	2	1	0	0.5
	NtBYT028760.001	trigger factor type chaperone family protein	1	0	2	1	0	0.5
	NtBYT025157.000	TCP family transcription factor	1	0	1	0	0	0
	NtBYT012077.000	Outward rectifying potassium channel protein	1	0	1	0	0	0
	NtBYT021005.000	unknown protein	1	0	1	0	0	0
	NtBYT025228.000	Tudor/PWWP/MBT superfamily protein	1	0	1	0	0	0
	NtBYT031220.000	Cobalamin-independent synthase family protein	1	0	1	0	0	0
	NtBYT029741.000	Exostosin family protein	1	0	1	0	0	0
	NtBYT024881.000	Hyaluronan / mRNA binding family	1	0	1	0	0	0
	NtBYT034337.000	CTC-interacting domain 4	1	0	1	0	0	0
	NtBYT023702.000	cell division control 2	1	0	1	0	0	0
	NtBYT026386.000	Calcium-dependent lipid-binding (CaLB domain) family protein	1	0	1	0	0	0
	NtBYT024222.000	unknown protein	1	0	1	0	0	0
	NtBYT023226.000	Hyaluronan / mRNA binding family	1	0	1	0	0	0
	NtBYT019686.000	Protein kinase superfamily protein	1	0	1	0	0	0
	NtBYT031053.000	transmembrane kinase 1	1	0	1	0	0	0
	NtBYT028933.002	end binding protein 1C	1	0	1	0	0	0
	NtBYT029760.003	SPOC domain / Transcription elongation factor S-II protein	1	0	1	0	0	0
	NtBYT026132.002	vesicle associated protein	1	0	1	0	0	0
	NtBYT027566.000	Ras-related small GTP-binding family protein	1	0	1	0	0	0
	NtBYT025399.000	unknown protein	1	0	1	0	0	0
	NtBYT030590.003	ATPase, V1 complex, subunit B protein	1	0	1	0	0	0
	NtBYT020516.000	TBP-associated factor 12	1	0	1	0	0	0
	NtBYT022151.000	MEI2-like protein 5	1	0	1	0	0	0
	NtBYT031039.000	Zinc finger (CCCH-type) family protein / RNA recognition motif (RRM)-containing protein	1	0	1	0	0	0
	NtBYT019681.000	ssDNA-binding transcriptional regulator	12	1	3	1	0.0833333	0.333333
	NtBYT024517.000	Adenine nucleotide alpha hydrolases-like superfamily protein	7	1	4	2	0.142857	0.5
	NtBYT027668.000	Cobalamin-independent synthase family protein	6	1	4	2	0.166667	0.5
	NtBYT020455.000	DNA-binding bromodomain-containing protein	5	1	4	1	0.2	0.25
	NtBYT027030.000	Afadin/alpha-actinin-binding protein	5	1	3	1	0.2	0.333333
	NtBYT028597.000	syntaxin of plants 132	5	1	2	1	0.2	0.5
	NtBYT013763.000	Transducin/WD40 repeat-like superfamily protein	4	1	6	1	0.25	0.166667
	NtBYT055386.000	phosphoinositide binding	4	1	4	1	0.25	0.25
	NtBYT022720.000	flavodoxin family protein / radical SAM domain-containing protein	4	1	3	0	0.25	0
	NtBYT022728.000	DHHC-type zinc finger family protein	4	1	2	1	0.25	0.5
	NtBYT031136.003	ubiquitin-protein ligases	3	1	5	1	0.333333	0.2
	NtBYT030531.000	unknown protein	3	1	5	1	0.333333	0.2
	NtBYT020155.001	FAD/NAD(P)-binding oxidoreductase family protein	3	1	3	0	0.333333	0
	NtBYT018669.000	winged-helix DNA-binding transcription factor family protein	3	1	3	1	0.333333	0.333333
	NtBYT029973.000	Protein of unknown function (DUF1191)	3	1	3	1	0.333333	0.333333
	NtBYT030027.004	IQ-domain 2	3	1	3	1	0.333333	0.333333
	NtBYT032407.000	Protein of unknown function (DUF668)	3	1	2	0	0.333333	0
	NtBYT026726.000	unknown protein	3	1	2	1	0.333333	0.5
	NtBYT031255.027	Sas10/U3 ribonucleoprotein (Utp) family protein	3	1	2	1	0.333333	0.5
	NtBYT030647.000	fimbrin-like protein 2	3	1	1	0	0.333333	0
	NtBYT019101.000	Ribosomal protein S10p/S20e family protein	3	1	1	0	0.333333	0
	NtBYT021363.000	NagB/RpiA/CoA transferase-like superfamily protein	2	1	4	0	0.5	0
	NtBYT020284.000	UDP-glucuronic acid decarboxylase 1	2	1	3	0	0.5	0
	NtBYT030684.000	Topoisomerase II-associated protein PAT1	2	1	3	0	0.5	0
	NtBYT029900.002	Protein kinase superfamily protein	2	1	3	1	0.5	0.333333
	NtBYT032167.000	unknown protein	2	1	3	1	0.5	0.333333
	NtBYT011753.000	O-fucosyltransferase family protein	2	1	2	0	0.5	0
	NtBYT028958.000	unknown protein	2	1	2	1	0.5	0.5
	NtBYT029716.003	nucleolar protein gar2-related	2	1	2	1	0.5	0.5
	NtBYT025566.001	Autophagy-related protein 13	2	1	2	1	0.5	0.5
	NtBYT031331.001	BRI1 suppressor 1 (BSU1)-like 3	2	1	2	1	0.5	0.5
	NtBYT030915.012	CCCH-type zinc finger protein with ARM repeat domain	2	1	1	0	0.5	0
	NtBYT029295.004	Ribosomal protein L2 family	2	1	1	0	0.5	0
	NtBYT015608.000	XH/XS domain-containing protein	2	1	1	0	0.5	0
	NtBYT029339.001	Zinc finger C-x8-C-x5-C-x3-H type family protein	7	2	4	1	0.285714	0.25
	NtBYT027306.001	phototropin 2	7	2	1	0	0.285714	0
	NtBYT029350.000	FKBP-like peptidyl-prolyl cis-trans isomerase family protein	6	2	3	1	0.333333	0.333333
	NtBYT030414.001	RNA-binding KH domain-containing protein	5	2	4	1	0.4	0.25
	NtBYT030686.000	Basic-leucine zipper (bZIP) transcription factor family protein	5	2	4	2	0.4	0.5
	NtBYT030686.007	heat shock protein 60	5	2	1	0	0.4	0
	NtBYT029517.000	unknown protein	4	2	4	2	0.5	0.5
	NtBYT027239.000	Pre-mRNA-splicing factor 3	4	2	2	0	0.5	0
	NtBYT031386.000	Leucine-rich repeat protein kinase family protein	4	2	1	0	0.5	0
	NtBYT019534.000	RNA-binding KH domain-containing protein	7	3	4	2	0.428571	0.5
	NtBYT027878.000	heat shock transcription factor A1D	6	3	4	1	0.5	0.25
	NtBYT028069.000	Cysteine proteinases superfamily protein	8	0	9	6	0	0.666667
	NtBYT029662.000	Protein kinase superfamily protein	7	0	6	4	0	0.666667
	NtBYT016465.000	binding;calmodulin binding	6	0	5	9	0	1.8
	NtBYT030729.003	DEAD box RNA helicase (RH3)	9	1	7	5	0.111111	0.714286
	NtBYT031320.006	general control non-repressible 4	7	2	12	7	0.285714	0.583333
	NtBYT030282.005	nuclear protein X1	6	2	5	3	0.333333	0.6
	NtBYT029656.000	Phosphofructokinase family protein	5	2	5	3	0.4	0.6
	NtBYT026809.001	Lactate/malate dehydrogenase family protein	5	2	5	4	0.4	0.8
	NtBYT031174.001	autoinhibited Ca2+-ATPase 1	5	2	5	4	0.4	0.8
	NtBYT027920.000	basic region/leucine zipper transcription factor 16	12	3	9	7	0.25	0.777778
	NtBYT030581.000	tRNAse Z4	10	3	7	5	0.3	0.714286
	NtBYT030897.001	myosin 1	8	3	8	5	0.375	0.625
	NtBYT030510.005	mRNAadenosine methylase	6	3	5	5	0.5	1
	NtBYT006194.000	Tesmin/TSO1-like CXC domain-containing protein	5	3	7	9	0.6	1.28571
	NtBYT027591.000	Protein kinase superfamily protein	7	4	8	4	0.571429	0.5
	NtBYT029391.000	RNA recognition motif and CCHC-type zinc finger domains containing protein	7	4	6	4	0.571429	0.666667
	NtBYT046002.000	Protein of unknown function (DUF3537)	6	4	7	1	0.666667	0.142857
	NtBYT029878.003	CBS / octicosapeptide/Phox/Bemp1 (PB1) domains-containing protein	6	4	6	1	0.666667	0.166667
	NtBYT027727.000	DNA-directed DNA polymerases	5	4	6	5	0.8	0.833333
	NtBYT019424.000	unknown protein	5	4	5	1	0.8	0.2
	NtBYT030868.002	RNA-binding (RRM/RBD/RNP motifs) family protein with retrovirus zinc finger-like domain	11	5	5	5	0.454545	1
	NtBYT028028.000	TPX2 (targeting protein for Xklp2) protein family	7	5	9	2	0.714286	0.222222
	NtBYT015967.000	Octicosapeptide/Phox/Bem1p family protein	7	5	5	4	0.714286	0.8
	NtBYT006858.000	2-oxoglutarate (2OG) and Fe(II)-dependent oxygenase superfamily protein	6	5	5	2	0.833333	0.4
	NtBYT002709.000	C-terminal domain phosphatase-like 3	5	5	10	5	1	0.5
	NtBYT018139.001	P-loop containing nucleoside triphosphate hydrolases superfamily protein	5	5	5	5	1	1
	NtBYT029698.000	C-terminal domain phosphatase-like 1	10	6	7	7	0.6	1
	NtBYT024361.000	Auxin efflux carrier family protein	8	6	9	6	0.75	0.666667
	NtBYT028618.000	IQ-domain 31	8	6	6	6	0.75	1
	NtBYT030605.000	Transducin/WD40 repeat-like superfamily protein	7	6	6	8	0.857143	1.33333
	NtBYT016252.000	unknown protein	6	6	5	5	1	1
	NtBYT024967.000	ROP interactive partner 5	6	6	5	5	1	1
	NtBYT027585.000	2-oxoglutarate (2OG) and Fe(II)-dependent oxygenase superfamily protein	5	6	5	5	1.2	1
	NtBYT030575.010	calcium dependent protein kinase 1	11	7	9	6	0.636364	0.666667
	NtBYT027160.000	S-adenosyl-L-methionine-dependent methyltransferases superfamily protein	11	7	7	5	0.636364	0.714286
	NtBYT030575.001	calcium dependent protein kinase 1	8	7	8	8	0.875	1
	NtBYT015638.000	Aluminium induced protein with YGL and LRDR motifs	7	7	9	4	1	0.444444
	NtBYT029156.000	Putative integral membrane protein conserved region (DUF2404)	7	7	7	7	1	1
	NtBYT022845.000	unknown protein	7	7	7	8	1	1.14286
	NtBYT031256.002	unknown protein	6	7	8	6	1.16667	0.75
	NtBYT031919.000	syntaxin of plants 111	6	7	7	5	1.16667	0.714286
	NtBYT025449.002	Protein phosphatase 2C family protein	12	8	9	10	0.666667	1.11111
	NtBYT024471.000	RNA-binding (RRM/RBD/RNP motifs) family protein	9	8	9	5	0.888889	0.555556
	NtBYT023940.000	bZIP transcription factor family protein	8	8	8	7	1	0.875
	NtBYT022256.002	Pre-mRNA-splicing factor 3	8	8	8	7	1	0.875
	NtBYT016931.000	oligouridylate binding protein 1B	6	8	10	6	1.33333	0.6
	NtBYT024830.000	unknown protein	6	8	7	6	1.33333	0.857143
	NtBYT029941.000	serine/threonine phosphatase 7	6	8	6	7	1.33333	1.16667
	NtBYT031234.000	RNA-binding (RRM/RBD/RNP motifs) family protein	5	8	6	8	1.6	1.33333
	NtBYT024140.000	alfin-like 2	5	8	6	8	1.6	1.33333
	NtBYT021727.000	histone H2A 12	9	9	10	3	1	0.3
	NtBYT029223.000	hydroxyproline-rich glycoprotein family protein	8	9	9	10	1.125	1.11111
	NtBYT028683.002	CDC27 family protein	8	9	8	9	1.125	1.125
	NtBYT028170.000	golgi nucleotide sugar transporter 4	8	9	7	7	1.125	1
	NtBYT029385.001	dentin sialophosphoprotein-related	8	9	7	8	1.125	1.14286
	NtBYT030212.000	AT-hook motif nuclear-localized protein 19	7	9	5	9	1.28571	1.8
	NtBYT028097.000	UDP-galactose transporter 6	5	9	7	10	1.8	1.42857
	NtBYT005477.000	GYF domain-containing protein	7	10	8	10	1.42857	1.25
	NtBYT022446.002	unknown protein	7	10	7	10	1.42857	1.42857
	NtBYT026349.000	Duplicated homeodomain-like superfamily protein	15	13	8	10	0.866667	1.25
	NtBYT019833.000	60S acidic ribosomal protein family	6	14	15	13	2.33333	0.866667
	NtBYT020021.000	high mobility group A	6	17	5	14	2.83333	2.8
	NtBYT028229.000	ABL interactor-like protein 3	6	0	3	9	0	3
	NtBYT023379.000	Calcium-dependent ARF-type GTPase activating protein family	3	0	3	4	0	1.33333
	NtBYT001119.000	AAA-type ATPase family protein	3	0	2	2	0	1
	NtBYT021958.000	Lactoylglutathione lyase / glyoxalase I family protein	2	0	2	2	0	1
	NtBYT019843.000	RNA-binding (RRM/RBD/RNP motifs) family protein	2	0	2	2	0	1
	NtBYT023054.000	pyrophosphorylase 4	2	0	1	1	0	1
	NtBYT044320.000	Argonaute family protein	2	0	1	1	0	1
	NtBYT017817.000	nucleotidyltransferases	2	0	1	2	0	2
	NtBYT029414.000	transducin family protein / WD-40 repeat family protein	1	0	3	2	0	0.666667
	NtBYT026635.003	mediator subunit 8	1	0	3	3	0	1
	NtBYT026748.000	Cysteine proteinases superfamily protein	1	0	2	2	0	1
	NtBYT030433.000	Heat shock protein 70 (Hsp 70) family protein	1	0	1	2	0	2
	NtBYT022157.000	unknown protein	1	0	1	4	0	4
	NtBYT014068.000	Mitogen activated protein kinase kinase kinase-related	4	1	4	7	0.25	1.75
	NtBYT017246.000	fructose-2,6-bisphosphatase	4	1	3	3	0.25	1
	NtBYT003385.000	NPK1-related protein kinase 1	4	1	3	10	0.25	3.33333
	NtBYT026806.003	Octicosapeptide/Phox/Bem1p family protein	4	1	1	1	0.25	1
	NtBYT001480.000	sucrose synthase 3	4	1	1	1	0.25	1
	NtBYT027392.001	bromo-adjacent homology (BAH) domain-containing protein	3	1	3	2	0.333333	0.666667
	NtBYT020350.000	unknown protein	3	1	3	2	0.333333	0.666667
	NtBYT046305.000	P-glycoprotein 6	3	1	3	2	0.333333	0.666667
	NtBYT024585.000	unknown protein	3	1	3	4	0.333333	1.33333
	NtBYT030587.000	MEI2-like protein 5	3	1	2	2	0.333333	1
	NtBYT031168.003	TRAF-like superfamily protein	3	1	2	2	0.333333	1
	NtBYT025384.001	plasma-membrane associated cation-binding protein 1	3	1	2	3	0.333333	1.5
	NtBYT026659.000	Transducin family protein / WD-40 repeat family protein	3	1	1	1	0.333333	1
	NtBYT026704.000	cyclase associated protein 1	3	1	1	1	0.333333	1
	NtBYT023266.000	cytochrome P450, family 721, subfamily A, polypeptide 1	3	1	1	2	0.333333	2
	NtBYT020084.000	RPM1 interacting protein 4	2	1	3	2	0.5	0.666667
	NtBYT015798.000	cellulose synthase-like D3	2	1	2	2	0.5	1
	NtBYT030989.004	DCD (Development and Cell Death) domain protein	2	1	2	2	0.5	1
	NtBYT023729.000	calmodulin-domain protein kinase 9	2	1	2	2	0.5	1
	NtBYT031116.000	global transcription factor group B1	2	1	2	2	0.5	1
	NtBYT030258.000	BTB/POZ domain-containing protein	2	1	2	2	0.5	1
	NtBYT024887.000	P-loop containing nucleoside triphosphate hydrolases superfamily protein	2	1	2	5	0.5	2.5
	NtBYT029418.000	basic helix-loop-helix (bHLH) DNA-binding superfamily protein	2	1	1	1	0.5	1
	NtBYT026053.000	aspartate aminotransferase 2	2	1	1	1	0.5	1
	NtBYT030927.000	MIF4G domain-containing protein / MA3 domain-containing protein	2	1	1	2	0.5	2
	NtBYT022915.000	RAB GTPase homolog 8A	2	1	1	2	0.5	2
	NtBYT038158.000	unknown protein	1	1	8	0	1	0
	NtBYT028569.001	Leucine-rich repeat protein kinase family protein	1	1	6	0	1	0
	NtBYT030182.000	18S pre-ribosomal assembly protein gar2-related	1	1	6	1	1	0.166667
	NtBYT030946.007	Ribosomal protein S5 domain 2-like superfamily protein	1	1	5	0	1	0
	NtBYT030190.000	calmodulin-domain protein kinase 9	1	1	4	0	1	0
	NtBYT027308.001	RNA-binding (RRM/RBD/RNP motifs) family protein	1	1	4	2	1	0.5
	NtBYT024952.000	Ribosomal protein L10 family protein	1	1	4	2	1	0.5
	NtBYT029731.000	ARM repeat superfamily protein	1	1	3	0	1	0
	NtBYT032458.000	soluble N-ethylmaleimide-sensitive factor adaptor protein 33	1	1	3	1	1	0.333333
	NtBYT025258.000	VIRB2-interacting protein 1	1	1	3	1	1	0.333333
	NtBYT028463.000	AGC (cAMP-dependent, cGMP-dependent and protein kinase C) kinase family protein	1	1	3	2	1	0.666667
	NtBYT030709.000	Calcium-dependent phospholipid-binding Copine family protein	1	1	2	0	1	0
	NtBYT027260.000	DNA ligase IV	1	1	2	0	1	0
	NtBYT029332.001	Nucleotide-sugar transporter family protein	1	1	2	1	1	0.5
	NtBYT029523.001	chloride channel B	1	1	2	1	1	0.5
	NtBYT029745.000	multidrug resistance-associated protein 14	1	1	2	1	1	0.5
	NtBYT027663.000	cyclophilin71	1	1	2	1	1	0.5
	NtBYT031067.002	ARF GTPase-activating protein	1	1	2	1	1	0.5
	NtBYT024940.000	ZIP metal ion transporter family	1	1	2	2	1	1
	NtBYT028789.001	Root hair defective 3 GTP-binding protein (RHD3)	1	1	2	2	1	1
	NtBYT030882.000	eukaryotic translation initiation factor 2 (eIF-2) family protein	1	1	2	2	1	1
	NtBYT029237.000	zinc finger (CCCH-type/C3HC4-type RING finger) family protein	1	1	2	3	1	1.5
	NtBYT029898.000	xanthine dehydrogenase 1	1	1	1	0	1	0
	NtBYT019059.000	Ribosomal protein S3 family protein	1	1	1	0	1	0
	NtBYT027360.000	cellulose-synthase like D2	1	1	1	0	1	0
	NtBYT025585.000	HEAT repeat-containing protein	1	1	1	0	1	0
	NtBYT030168.001	Chaperone DnaJ-domain superfamily protein	1	1	1	1	1	1
	NtBYT029080.000	AAA-type ATPase family protein	1	1	1	2	1	2
	NtBYT030991.004	Protein phosphatase 2A, regulatory subunit PR55	5	2	4	3	0.4	0.75
	NtBYT030727.002	Tetratricopeptide repeat (TPR)-like superfamily protein	3	2	4	3	0.666667	0.75
	NtBYT020170.000	RING/FYVE/PHD zinc finger superfamily protein	3	2	4	4	0.666667	1
	NtBYT030008.001	Tudor/PWWP/MBT superfamily protein	3	2	3	1	0.666667	0.333333
	NtBYT028917.007	TPX2 (targeting protein for Xklp2) protein family	3	2	3	1	0.666667	0.333333
	NtBYT026177.000	Hyaluronan / mRNA binding family	3	2	2	0	0.666667	0
	NtBYT027944.000	unknown protein	2	2	5	1	1	0.2
	NtBYT020468.000	Zinc finger C-x8-C-x5-C-x3-H type family protein	2	2	4	2	1	0.5
	NtBYT028560.000	unknown protein	2	2	4	2	1	0.5
	NtBYT025689.001	D-3-phosphoglycerate dehydrogenase	2	2	4	2	1	0.5
	NtBYT021974.000	Histone superfamily protein	2	2	4	4	1	1
	NtBYT020302.000	VIRE2-interacting protein 1	2	2	3	0	1	0
	NtBYT018522.001	RNA-binding (RRM/RBD/RNP motifs) family protein	2	2	2	0	1	0
	NtBYT030013.001	Kinase interacting (KIP1-like) family protein	2	2	2	0	1	0
	NtBYT025901.001	Major facilitator superfamily protein	2	2	2	1	1	0.5
	NtBYT030366.000	hydroxy methylglutaryl CoA reductase 1	2	2	2	1	1	0.5
	NtBYT001783.000	unknown protein	2	2	2	5	1	2.5
	NtBYT021952.000	zinc knuckle (CCHC-type) family protein	2	2	1	0	1	0
	NtBYT027017.000	Leucine-rich repeat (LRR) family protein	2	2	1	1	1	1
	NtBYT015815.000	IQ-domain 32	2	2	1	1	1	1
	NtBYT021754.000	lecithin:cholesterol acyltransferase 3	2	2	1	1	1	1
	NtBYT022192.000	Cytochrome b561/ferric reductase transmembrane protein family	2	2	1	3	1	3
	NtBYT038444.000	Protein kinase superfamily protein	1	2	3	2	2	0.666667
	NtBYT021864.001	Protein of unknown function (DUF688)	1	2	2	1	2	0.5
	NtBYT026299.000	LAG1 longevity assurance homolog 3	1	2	1	1	2	1
	NtBYT030221.000	WPP domain-interacting protein 1	1	2	1	1	2	1
	NtBYT030260.000	tetratricopeptide repeat (TPR)-containing protein	1	2	1	1	2	1
	NtBYT023740.000	Intron maturase, type II family protein	1	2	1	3	2	3
	NtBYT027630.000	voltage dependent anion channel 1	5	3	3	4	0.6	1.33333
	NtBYT028440.000	Protein kinase superfamily protein	4	3	9	1	0.75	0.111111
	NtBYT030912.002	18S pre-ribosomal assembly protein gar2-related	4	3	8	1	0.75	0.125
	NtBYT031014.001	squalene synthase 1	4	3	6	1	0.75	0.166667
	NtBYT030646.000	Regulator of chromosome condensation (RCC1) family with FYVE zinc finger domain	4	3	5	3	0.75	0.6
	NtBYT029863.002	catalase 2	4	3	4	0	0.75	0
	NtBYT030254.001	DROUGHT SENSITIVE 1	3	3	3	3	1	1
	NtBYT023393.000	nuclear factor Y, subunit C11	3	3	2	2	1	1
	NtBYT024786.001	casein kinase 1-like protein 2	3	3	2	3	1	1.5
	NtBYT024632.000	Protein phosphatase 2C family protein	2	3	3	3	1.5	1
	NtBYT029427.000	pleiotropic drug resistance 12	2	3	2	3	1.5	1.5
	NtBYT020688.003	scarecrow-like transcription factor 11 (SCL11)	2	3	1	3	1.5	3
	NtBYT029906.000	DegP protease 9	2	3	1	4	1.5	4
	NtBYT018864.000	poly(A) binding protein 2	1	3	6	0	3	0
	NtBYT015450.000	Protein kinase superfamily protein	1	3	4	0	3	0
	NtBYT029467.000	NHL domain-containing protein	1	3	2	3	3	1.5
	NtBYT023087.000	SHK1 binding protein 1	4	4	5	4	1	0.8
	NtBYT030915.022	CCCH-type zinc finger protein with ARM repeat domain	4	4	4	3	1	0.75
	NtBYT031120.002	SIN3-like 2	4	4	4	4	1	1
	NtBYT024686.000	AT-hook motif nuclear-localized protein 1	4	4	4	4	1	1
	NtBYT024618.000	histone deacetylase 15	3	4	5	3	1.33333	0.6
	NtBYT030580.000	global transcription factor group A2	3	4	3	3	1.33333	1
	NtBYT029314.000	unknown protein	3	4	2	3	1.33333	1.5
	NtBYT027898.000	RNAse l inhibitor protein 2	3	4	1	3	1.33333	3
	NtBYT027248.000	Serinc-domain containing serine and sphingolipid biosynthesis protein	2	4	3	6	2	2
	NtBYT026510.001	ATP binding cassette subfamily B1	2	4	2	4	2	2
	NtBYT035956.000	CCCH-type zinc fingerfamily protein with RNA-binding domain	1	4	3	4	4	1.33333
	NtBYT028091.000	Nucleotide-sugar transporter family protein	1	4	1	4	4	4
	NtBYT031050.000	little nuclei4	1	4	1	4	4	4
	NtBYT026906.000	movement protein binding protein 2C	5	5	3	3	1	1
	NtBYT031080.000	ubiquitin-conjugating enzyme 23	4	5	5	4	1.25	0.8
	NtBYT023579.000	DNA-binding HORMA family protein	4	5	5	4	1.25	0.8
	NtBYT030581.016	plasma membrane intrinsic protein 3	4	5	5	6	1.25	1.2
	NtBYT000543.000	PPDK regulatory protein	3	5	2	4	1.66667	2
	NtBYT029997.003	unknown protein	2	5	4	5	2.5	1.25
	NtBYT027917.000	eukaryotic release factor 1-3	2	5	3	2	2.5	0.666667
	NtBYT030472.000	Forkhead-associated (FHA) domain-containing protein	2	5	2	4	2.5	2
	NtBYT031132.007	kinesin 1	8	6	4	5	0.75	1.25
	NtBYT059593.000	Tudor/PWWP/MBT superfamily protein	3	6	3	7	2	2.33333
	NtBYT018255.000	BSD domain-containing protein	1	6	2	5	6	2.5
	NtBYT023877.001	Calmodulin-binding transcription activator protein with CG-1 and Ankyrin domains	6	7	4	5	1.16667	1.25
	NtBYT027322.002	NagB/RpiA/CoA transferase-like superfamily protein	4	8	10	6	2	0.6
	NtBYT027315.002	unknown protein	3	8	2	4	2.66667	2
	NtBYT022592.001	Ribosomal L28e protein family	4	0	0	0	0	#DIV/0!
	NtBYT025729.000	HSP20-like chaperones superfamily protein	4	0	0	0	0	#DIV/0!
	NtBYT027335.003	ribosomal protein L5 B	4	0	0	0	0	#DIV/0!
	NtBYT010165.000	6-phosphogluconate dehydrogenase family protein	4	0	0	0	0	#DIV/0!
	NtBYT029463.006	Aldolase-type TIM barrel family protein	4	0	0	0	0	#DIV/0!
	NtBYT016082.000	RNA-binding (RRM/RBD/RNP motifs) family protein	4	0	0	0	0	#DIV/0!
	NtBYT021256.000	Octicosapeptide/Phox/Bem1p family protein	3	0	0	0	0	#DIV/0!
	NtBYT022592.000	Ribosomal L28e protein family	3	0	0	0	0	#DIV/0!
	NtBYT026267.001	unknown protein	3	0	0	1	0	#DIV/0!
	NtBYT024388.001	Basic-leucine zipper (bZIP) transcription factor family protein	3	0	0	0	0	#DIV/0!
	NtBYT030671.001	transcription regulator NOT2/NOT3/NOT5 family protein	2	0	0	0	0	#DIV/0!
	NtBYT030268.001	RNA-binding KH domain-containing protein	2	0	0	2	0	#DIV/0!
	NtBYT029798.001	receptor-like kinase 902	2	0	0	0	0	#DIV/0!
	NtBYT019242.000	Ribosomal protein L31e family protein	2	0	0	0	0	#DIV/0!
	NtBYT014533.000	translationally controlled tumor protein	2	0	0	0	0	#DIV/0!
	NtBYT065876.000	SET domain protein 2	2	0	0	1	0	#DIV/0!
	NtBYT028116.002	SIT4 phosphatase-associated family protein	2	0	0	0	0	#DIV/0!
	NtBYT018769.000	Ribosomal protein L7Ae/L30e/S12e/Gadd45 family protein	2	0	0	0	0	#DIV/0!
	NtBYT028728.001	unknown protein	2	0	0	0	0	#DIV/0!
	NtBYT026665.000	PRP38 family protein	2	0	0	0	0	#DIV/0!
	NtBYT028010.001	PAP/OAS1 substrate-binding domain superfamily	2	0	0	0	0	#DIV/0!
	NtBYT014609.000	DNA-binding protein phosphatase 1	2	0	0	0	0	#DIV/0!
	NtBYT029033.001	HEAT SHOCK PROTEIN 89.1	2	0	0	0	0	#DIV/0!
	NtBYT009878.001	root hair initiation protein root hairless 1 (RHL1)	1	0	0	0	0	#DIV/0!
	NtBYT030101.000	BLISTER	1	0	0	0	0	#DIV/0!
	NtBYT030268.004	RNA-binding KH domain-containing protein	1	0	0	0	0	#DIV/0!
	NtBYT018042.001	CBS / octicosapeptide/Phox/Bemp1 (PB1) domains-containing protein	1	0	0	0	0	#DIV/0!
	NtBYT031736.000	B-block binding subunit of TFIIIC	1	0	0	0	0	#DIV/0!
	NtBYT027786.000	IQ-domain 28	1	0	0	0	0	#DIV/0!
	NtBYT028655.001	DNAJ heat shock N-terminal domain-containing protein	1	0	0	0	0	#DIV/0!
	NtBYT030686.001	heat shock protein 60	1	0	0	0	0	#DIV/0!
	NtBYT023675.000	Disease resistance protein (CC-NBS-LRR class) family	1	0	0	0	0	#DIV/0!
	NtBYT030704.002	Calcium-dependent lipid-binding (CaLB domain) family protein	1	0	0	0	0	#DIV/0!
	NtBYT010311.000	glyceraldehyde-3-phosphate dehydrogenase C2	1	0	0	0	0	#DIV/0!
	NtBYT029197.000	Quinoprotein amine dehydrogenase, beta chain-like; RIC1-like guanyl-nucleotide exchange factor	1	0	0	0	0	#DIV/0!
	NtBYT020089.000	5'-AMP-activated protein kinase beta-2 subunit protein	1	0	0	1	0	#DIV/0!
	NtBYT022202.000	Ribosomal protein L18e/L15 superfamily protein	1	0	0	0	0	#DIV/0!
	NtBYT030105.000	RING/U-box superfamily protein	1	0	0	0	0	#DIV/0!
	NtBYT025664.000	Lactate/malate dehydrogenase family protein	1	0	0	0	0	#DIV/0!
	NtBYT025781.000	Calcium-dependent protein kinase family protein	1	0	0	0	0	#DIV/0!
	NtBYT028452.002	unknown protein	1	0	0	0	0	#DIV/0!
	NtBYT015505.000	methionine sulfoxide reductase B 2	1	0	0	0	0	#DIV/0!
	NtBYT005540.000	shrunken seed protein (SSE1)	1	0	0	0	0	#DIV/0!
	NtBYT028654.000	unknown protein	1	0	0	0	0	#DIV/0!
	NtBYT029747.005	LEUNIG_homolog	1	0	0	0	0	#DIV/0!
	NtBYT007838.000	plastid movement impaired1	1	0	0	0	0	#DIV/0!
	NtBYT030850.000	unknown protein	0	0	2	0	#DIV/0!	0
	NtBYT016931.001	oligouridylate binding protein 1B	0	0	2	0	#DIV/0!	0
	NtBYT030593.001	DEAD box RNA helicase family protein	0	0	2	0	#DIV/0!	0
	NtBYT031078.000	cell division cycle protein 48-related / CDC48-related	0	0	2	0	#DIV/0!	0
	NtBYT043802.000	Plant protein of unknown function (DUF827)	0	0	2	1	#DIV/0!	0.5
	NtBYT031091.001	homolog of yeast FIP1 [V]	0	0	1	0	#DIV/0!	0
	NtBYT023084.002	Mitochondrial ATP synthase D chain-related protein	0	0	1	0	#DIV/0!	0
	NtBYT025867.000	histone deacetylase 1	0	0	1	0	#DIV/0!	0
	NtBYT027694.000	Clathrin light chain protein	0	0	1	0	#DIV/0!	0
	NtBYT029554.001	transcriptional regulator family protein	0	0	1	0	#DIV/0!	0
	NtBYT030159.002	wound-responsive family protein	0	0	1	0	#DIV/0!	0
	NtBYT032837.000	Regulator of Vps4 activity in the MVB pathway protein	0	0	1	0	#DIV/0!	0
	NtBYT031234.004	RNA-binding (RRM/RBD/RNP motifs) family protein	0	0	1	0	#DIV/0!	0
	NtBYT031004.001	ATPases;nucleotide binding;ATP binding;nucleoside-triphosphatases;transcription factor binding	0	0	1	0	#DIV/0!	0
	NtBYT041046.000	unknown protein	0	0	1	0	#DIV/0!	0
	NtBYT014638.000	H(+)-ATPase 11	0	0	1	0	#DIV/0!	0
	NtBYT010566.000	Calcium-binding EF-hand family protein	0	0	1	0	#DIV/0!	0
	NtBYT025928.006	Transcriptional factor B3 family protein	0	0	1	0	#DIV/0!	0
	NtBYT026196.002	Ypt/Rab-GAP domain of gyp1p superfamily protein	0	0	1	0	#DIV/0!	0
	NtBYT023074.001	Cytidine/deoxycytidylate deaminase family protein	0	0	1	0	#DIV/0!	0
	NtBYT050655.000	MAP kinase 9	0	0	1	0	#DIV/0!	0
	NtBYT027418.001	Ubiquitin-like superfamily protein	0	0	1	0	#DIV/0!	0
	NtBYT029672.002	myb-like transcription factor family protein	0	0	1	0	#DIV/0!	0
	NtBYT026007.000	PIN domain-like family protein	0	0	1	1	#DIV/0!	1
	NtBYT027731.000	Membrane trafficking VPS53 family protein	0	0	0	1	#DIV/0!	#DIV/0!
	NtBYT030057.000	auxin response factor 2	0	0	0	1	#DIV/0!	#DIV/0!
	NtBYT027882.001	RNA helicase family protein	0	0	0	2	#DIV/0!	#DIV/0!
	NtBYT030716.000	cell division cycle 48C	0	0	0	1	#DIV/0!	#DIV/0!
	NtBYT029720.000	oxidoreductase, 2OG-Fe(II) oxygenase family protein	0	0	0	1	#DIV/0!	#DIV/0!
	NtBYT015203.000	RNA-binding (RRM/RBD/RNP motifs) family protein with retrovirus zinc finger-like domain	0	0	0	1	#DIV/0!	#DIV/0!
	NtBYT030915.000	CCCH-type zinc finger protein with ARM repeat domain	0	0	0	2	#DIV/0!	#DIV/0!
	NtBYT023201.000	GYF domain-containing protein	0	0	0	1	#DIV/0!	#DIV/0!
	NtBYT024684.000	Ribosomal L28 family	0	0	0	1	#DIV/0!	#DIV/0!
	NtBYT027602.000	S-adenosyl-L-methionine-dependent methyltransferases superfamily protein	0	0	0	1	#DIV/0!	#DIV/0!
	NtBYT025081.000	RGPR-related	0	0	0	1	#DIV/0!	#DIV/0!
	NtBYT030979.003	Polynucleotidyl transferase, ribonuclease H fold protein with HRDC domain	0	0	0	1	#DIV/0!	#DIV/0!
	NtBYT028900.001	NOT2 / NOT3 / NOT5 family	0	0	0	1	#DIV/0!	#DIV/0!
	NtBYT030319.007	ENTH/VHS family protein	1	1	0	0	1	#DIV/0!
	NtBYT022895.000	Regulator of Vps4 activity in the MVB pathway protein	1	1	0	0	1	#DIV/0!
	NtBYT030201.000	embryo sac development arrest 7	1	1	0	1	1	#DIV/0!
	NtBYT028410.000	diphthamide synthesis DPH2 family protein	1	1	0	2	1	#DIV/0!
	NtBYT025681.000	unknown protein	0	1	2	1	#DIV/0!	0.5
	NtBYT019856.000	RNA-directed DNA polymerase (reverse transcriptase)-related family protein	0	1	1	0	#DIV/0!	0
	NtBYT029029.000	zinc finger (Ran-binding) family protein	0	1	1	1	#DIV/0!	1
	NtBYT029066.001	Protein of unknown function, DUF593	0	1	1	1	#DIV/0!	1
	NtBYT027207.000	RING/FYVE/PHD zinc finger superfamily protein	0	1	0	1	#DIV/0!	#DIV/0!
	NtBYT025830.001	ADP-glucose pyrophosphorylase family protein	0	1	0	0	#DIV/0!	#DIV/0!
	NtBYT027198.000	DNA ligase 1	0	1	0	0	#DIV/0!	#DIV/0!
	NtBYT028991.000	negative regulator of systemic acquired resistance (SNI1)	0	1	0	0	#DIV/0!	#DIV/0!
	NtBYT029782.000	Adaptin family protein	0	1	0	0	#DIV/0!	#DIV/0!
	NtBYT029002.000	BCL-2-associated athanogene 7	0	1	0	0	#DIV/0!	#DIV/0!
	NtBYT024142.000	aldehyde dehydrogenase 10A8	0	1	0	1	#DIV/0!	#DIV/0!
	NtBYT029877.000	unknown protein	0	1	0	0	#DIV/0!	#DIV/0!
	NtBYT026879.000	transportin 1	0	1	0	0	#DIV/0!	#DIV/0!
	NtBYT024991.000	unknown protein	0	1	0	0	#DIV/0!	#DIV/0!
	NtBYT029002.001	BCL-2-associated athanogene 7	0	1	0	2	#DIV/0!	#DIV/0!
	NtBYT031075.000	unknown protein	0	1	0	0	#DIV/0!	#DIV/0!
	NtBYT031320.000	general control non-repressible 4	0	1	0	0	#DIV/0!	#DIV/0!
	NtBYT030686.003	heat shock protein 60	0	1	0	0	#DIV/0!	#DIV/0!
	NtBYT022355.001	Aldolase superfamily protein	0	1	0	0	#DIV/0!	#DIV/0!
	NtBYT030571.001	evolutionarily conserved C-terminal region 2	0	1	0	0	#DIV/0!	#DIV/0!
	NtBYT030424.000	Eukaryotic translation initiation factor 3 subunit 7 (eIF-3)	0	1	0	2	#DIV/0!	#DIV/0!
	NtBYT022448.000	unknown protein	0	1	0	0	#DIV/0!	#DIV/0!
	NtBYT031117.002	Transducin/WD40 repeat-like superfamily protein	0	1	0	1	#DIV/0!	#DIV/0!
	NtBYT017261.000	unknown protein	0	1	0	0	#DIV/0!	#DIV/0!
	NtBYT026948.000	plant adhesion molecule 1	0	1	0	0	#DIV/0!	#DIV/0!
	NtBYT026643.000	ABI-1-like 1	1	2	0	2	2	#DIV/0!
	NtBYT027171.002	multiprotein bridging factor 1B	0	2	0	1	#DIV/0!	#DIV/0!
	NtBYT023754.000	DNAJ heat shock N-terminal domain-containing protein	0	2	0	1	#DIV/0!	#DIV/0!
	NtBYT026729.000	DWD (DDB1-binding WD40 protein) hypersensitive to ABA 1	0	2	0	0	#DIV/0!	#DIV/0!
	NtBYT026181.001	Protein kinase superfamily protein	1	3	0	0	3	#DIV/0!
	NtBYT018049.000	electron transfer flavoprotein alpha	0	3	0	0	#DIV/0!	#DIV/0!
