# Supplementary material for: Novel inhibitors of microtubule organization and phragmoplast formation in diverse plant species
Source: Life Sci Alliance. 2023 Feb 27;6(5):e202201657. doi: 10.26508/lsa.202201657 (PMC9971157; doi:10.26508/lsa.202201657)
Supplement: Supplementary file 7 [file LSA-2022-01657_Supplemental_Data_3.xls]

## Sheet: Sheet1
Dataset S3 All candidates of phosphorylation target of PP2.
	Reference ID	Identified proteins in N. tabacum	Peptide number (1st)		Peptide number (2nd)		Peptide number (3rd)		Ratio (effective/ineffective)
			Ineffective	Effective	Ineffective	Effective	Ineffective	Effective	1st	2nd	3rd
Top candidates	NtBYT031197.001	kinesin-like protein (Nt-KIN12A)	192	112	195	43	205	50	0.583333	0.220513	0.243902
	NtBYT030350.000	coatomer subunit alpha-1-like	40	9	14	0	22	3	0.225	0	0.136364
	NtBYT024875.000	MLO-like protein 1	45	6	13	0	20	0	0.133333	0	0
	NtBYT031214.005	filament-like 6 isoform X3	69	29	25	8	58	23	0.42029	0.32	0.396552
	NtBYT031309.025	ethylene-insensitive protein 2-like	39	12	22	3	41	14	0.307692	0.136364	0.341463
	NtBYT029461.000	protein NBR1 homolog	38	12	20	3	33	14	0.315789	0.15	0.424242
	NtBYT029531.000	binding partner of ACD11 1-like	67	29	47	21	51	28	0.432836	0.446809	0.54902
	NtBYT015892.000	SUPPRESSOR OF GENE SILENCING 3-like isoform X3	44	21	52	21	39	22	0.477273	0.403846	0.564103
	NtBYT030925.000	MODIFIER OF SNC1 1-like	42	19	24	11	29	16	0.452381	0.458333	0.551724
	NtBYT020753.002	putative G3BP-like protein isoform X2	28	15	42	10	25	8	0.535714	0.238095	0.32
	NtBYT018387.000	ubiquitin fusion degradation protein 1 homolog isoform X3	65	0	22	0	62	38	0	0	0.612903
	NtBYT029207.001	dol-P-Man:Man(6)GlcNAc(2)-PP-Dol alpha-1,2-mannosyltransferase	31	10	42	20	25	17	0.322581	0.47619	0.68
	NtBYT028307.000	Sec14p-like phosphatidylinositol transfer family protein	86	50	89	72	80	41	0.581395	0.808989	0.5125
	NtBYT029145.000	Vacuolar import/degradation, Vid27-related protein	188	109	131	71	170	109	0.579787	0.541985	0.641176
	NtBYT029616.001	Vacuolar import/degradation, Vid27-related protein	103	72	76	41	66	46	0.699029	0.539474	0.69697
	NtBYT028307.002	PATELLIN 2	86	50	89	72	80	41	0.581395	0.808989	0.5125
	NtBYT025783.000	mitotic phosphoprotein N' end (MPPN) family protein	92	48	61	43	62	44	0.521739	0.704918	0.709677
	NtBYT026429.001	Chalcone-flavanone isomerase family protein	103	70	44	28	106	59	0.679612	0.636364	0.556604
	NtBYT028385.000	Ribosomal protein S5/Elongation factor G/III/V family protein	91	49	58	42	61	37	0.538462	0.724138	0.606557
	NtBYT027217.000	homolog of nucleolar protein NOP56	74	51	57	34	101	75	0.689189	0.596491	0.742574
	NtBYT029575.000	acyl-CoA binding protein 4	45	30	73	39	60	31	0.666667	0.534247	0.516667
	NtBYT030898.000	SUPPRESSOR OF AUXIN RESISTANCE 3	42	33	64	33	44	25	0.785714	0.515625	0.568182
	NtBYT019507.000	phosphatase-related	53	38	35	19	30	19	0.716981	0.542857	0.633333
	NtBYT030012.001	ATP binding microtubule motor family protein	46	31	47	28	38	22	0.673913	0.595745	0.578947
	NtBYT026532.001	Plant VAMP (vesicle-associated membrane protein) family protein	47	27	44	33	44	31	0.574468	0.75	0.704545
	NtBYT027083.003	DEAD box RNA helicase 1	24	19	45	25	39	31	0.791667	0.555556	0.794872
	NtBYT015951.000	golgin candidate 5	35	18	15	8	15	18	0.514286	0.533333	1.2
	NtBYT026809.001	Lactate/malate dehydrogenase family protein	138	113	23	13	116	98	0.818841	0.565217	0.844828
	NtBYT024504.000	clathrin adaptor complexes medium subunit family protein	83	70	20	11	53	41	0.843373	0.55	0.773585
	NtBYT026794.000	Glutathione S-transferase, C-terminal-like;Translation elongation factor EF1B/ribosomal protein S6	73	42	52	44	72	62	0.575342	0.846154	0.861111
	NtBYT027487.000	Tetratricopeptide repeat (TPR)-like superfamily protein	40	29	18	10	22	19	0.725	0.555556	0.863636
	NtBYT009977.000	unknown protein	37	20	34	23	14	13	0.540541	0.676471	0.928571
	NtBYT018943.001	K+ uptake permease 7	33	27	36	20	51	55	0.818182	0.555556	1.07843
	NtBYT021258.000	Sas10/Utp3/C1D family	31	18	14	11	15	12	0.580645	0.785714	0.8
	NtBYT021737.000	26S proteasome regulatory complex, non-ATPase subcomplex, Rpn2/Psmd1 subunit	20	13	35	23	21	25	0.65	0.657143	1.19048
	NtBYT030671.000	transcription regulator NOT2/NOT3/NOT5 family protein	35	26	23	15	33	21	0.742857	0.652174	0.636364
	NtBYT028645.000	ATP binding microtubule motor family protein	78	65	50	33	57	60	0.833333	0.66	1.05263
	NtBYT030121.000	splicing factor-related	59	48	35	23	56	48	0.813559	0.657143	0.857143
	NtBYT020753.000	Nuclear transport factor 2 (NTF2) family protein with RNA binding (RRM-RBD-RNP motifs) domain	58	48	57	38	51	35	0.827586	0.666667	0.686275
	NtBYT031023.024	ubiquitin-specific protease 12	41	31	32	21	40	31	0.756098	0.65625	0.775
	NtBYT023729.000	calmodulin-domain protein kinase 9	35	23	17	17	32	24	0.657143	1	0.75
	NtBYT031119.001	nuclear pore anchor	34	22	33	24	32	33	0.647059	0.727273	1.03125
	NtBYT033088.000	Plant protein of unknown function (DUF936)	30	21	21	14	39	31	0.7	0.666667	0.794872
	NtBYT025674.000	cyclin-dependent kinase B1;1	79	44	0	0	43	0	0.556962	#DIV/0!	0
	NtBYT009032.000	replicon protein A2	60	16	0	0	44	8	0.266667	#DIV/0!	0.181818
	NtBYT023347.000	Oligosaccharyltransferase complex/magnesium transporter family protein	50	30	0	0	38	0	0.6	#DIV/0!	0
	NtBYT031141.001	DNA-directed RNA polymerase II protein	34	0	13	0	0	0	0	0	#DIV/0!
	NtBYT023648.002	Dynein light chain type 1 family protein	68	21	39	17	0	20	0.308824	0.435897	#DIV/0!
	NtBYT027282.000	DNAJ homologue 3	58	30	5	3	40	25	0.517241	0.6	0.625
	NtBYT019261.000	cyclase associated protein 1	37	0	0	0	29	12	0	#DIV/0!	0.413793
	NtBYT010395.000	Aldolase-type TIM barrel family protein	53	41	8	0	51	36	0.773585	0	0.705882
	NtBYT028246.001	Calcium-binding EF-hand family protein	40	0	14	4	6	7	0	0.285714	1.16667
	NtBYT020701.003	Adenine nucleotide alpha hydrolases-like superfamily protein	30	7	1	0	0	0	0.233333	0	#DIV/0!
	NtBYT030289.004	RNA-binding (RRM/RBD/RNP motifs) family protein	111	0	11	3	0	0	0	0.272727	#DIV/0!
	NtBYT025487.002	translocase of outer membrane 20 kDa subunit 3	77	0	11	1	0	9	0	0.0909091	#DIV/0!
	NtBYT029833.008	ubiquitin family protein	50	35	9	0	54	28	0.7	0	0.518519
	NtBYT029967.004	Seven transmembrane MLO family protein	32	20	20	13	0	13	0.625	0.65	#DIV/0!
	NtBYT030086.001	unknown protein	30	13	8	5	30	17	0.433333	0.625	0.566667
	NtBYT025905.001	Nucleic acid-binding, OB-fold-like protein	0	0	69	0	0	53	#DIV/0!	0	#DIV/0!
	NtBYT028461.001	Argonaute family protein	61	0	0	0	9	0	0	#DIV/0!	0
	NtBYT030288.000	Lung seven transmembrane receptor family protein	0	0	41	27	29	44	#DIV/0!	0.658537	1.51724
	NtBYT030246.003	RING/U-box superfamily protein	0	0	36	0	39	41	#DIV/0!	0	1.05128
	NtBYT029187.000	thioredoxin family protein	80	50	0	0	1	0	0.625	#DIV/0!	0
	NtBYT026646.000	Phosphatidylinositol 3- and 4-kinase family protein	58	34	0	0	21	22	0.586207	#DIV/0!	1.04762
	NtBYT018192.001	glycine-rich protein	42	0	0	0	24	18	0	#DIV/0!	0.75
	NtBYT020644.001	Chaperone DnaJ-domain superfamily protein	42	0	0	0	0	0	0	#DIV/0!	#DIV/0!
	NtBYT030995.002	gamma-adaptin 1	38	13	0	0	10	0	0.342105	#DIV/0!	0
	NtBYT028881.000	NagB/RpiA/CoA transferase-like superfamily protein	32	0	0	0	0	27	0	#DIV/0!	#DIV/0!
	NtBYT021240.001	tonoplast monosaccharide transporter2	31	24	8	0	28	27	0.774194	0	0.964286
	NtBYT030593.000	DEAD box RNA helicase family protein	31	0	0	0	0	0	0	#DIV/0!	#DIV/0!
	NtBYT025569.000	Protein of unknown function (DUF761)	30	19	0	0	20	0	0.633333	#DIV/0!	0
	NtBYT024897.000	unknown protein	34	28	0	0	0	0	0.823529	#DIV/0!	#DIV/0!
	NtBYT028669.000	TUDOR-SN protein 1	1130	1887	716	693	0	0	1.66991	0.967877	#DIV/0!
	NtBYT031034.003	topoisomerase II	506	439	287	225	0	0	0.867589	0.783972	#DIV/0!
	NtBYT029886.000	UDP-glucose 6-dehydrogenase family protein	393	355	0	233	0	0	0.903308	#DIV/0!	#DIV/0!
	NtBYT030592.006	nucleolin like 2	369	292	406	303	0	0	0.791328	0.746305	#DIV/0!
	NtBYT020730.000	phosphoenolpyruvate carboxykinase 1	349	286	328	302	0	0	0.819484	0.920732	#DIV/0!
	NtBYT021000.000	Plant neutral invertase family protein	344	349	191	196	0	0	1.01453	1.02618	#DIV/0!
	NtBYT014600.000	BAH domain ;TFIIS helical bundle-like domain	337	340	324	300	0	0	1.0089	0.925926	#DIV/0!
	NtBYT031003.000	LA RNA-binding protein	327	294	166	140	0	0	0.899083	0.843373	#DIV/0!
	NtBYT030602.000	C2H2 zinc-finger protein SERRATE (SE)	318	391	454	414	0	0	1.22956	0.911894	#DIV/0!
	NtBYT023704.000	P-loop containing nucleoside triphosphate hydrolases superfamily protein	306	313	247	224	0	0	1.02288	0.906883	#DIV/0!
	NtBYT026131.000	stress-inducible protein, putative	288	196	278	201	0	0	0.680556	0.723022	#DIV/0!
	NtBYT015724.000	Aluminium induced protein with YGL and LRDR motifs	284	304	20	0	0	0	1.07042	0	#DIV/0!
	NtBYT025658.000	plant UBX domain containing protein 4	282	330	286	325	0	0	1.17021	1.13636	#DIV/0!
	NtBYT020544.001	AMP deaminase, putative / myoadenylate deaminase, putative	282	299	186	166	0	0	1.06028	0.892473	#DIV/0!
	NtBYT028729.000	KH domain-containing protein	272	263	225	116	0	0	0.966912	0.515556	#DIV/0!
	NtBYT019178.000	Plant VAMP (vesicle-associated membrane protein) family protein	263	253	253	184	0	0	0.961977	0.727273	#DIV/0!
	NtBYT027027.000	unknown protein	238	343	81	116	0	0	1.44118	1.4321	#DIV/0!
	NtBYT030977.000	eukaryotic translation initiation factor 4G	232	222	200	159	0	0	0.956897	0.795	#DIV/0!
	NtBYT030473.000	trehalose-phosphatase/synthase 7	223	224	22	11	0	0	1.00448	0.5	#DIV/0!
	NtBYT019833.000	60S acidic ribosomal protein family	221	320	29	43	0	0	1.44796	1.48276	#DIV/0!
	NtBYT023055.000	COP1-interacting protein 4	219	302	171	271	0	0	1.379	1.5848	#DIV/0!
	NtBYT027650.000	DCD (Development and Cell Death) domain protein	214	230	46	39	0	0	1.07477	0.847826	#DIV/0!
	NtBYT019166.000	histone deacetylase 3	213	204	285	246	0	0	0.957746	0.863158	#DIV/0!
	NtBYT011115.000	TUDOR-SN protein 2	208	230	151	144	0	0	1.10577	0.953642	#DIV/0!
	NtBYT030096.000	homologue of NAP57	206	169	219	198	0	0	0.820388	0.90411	#DIV/0!
	NtBYT010177.000	UDP-glucose 6-dehydrogenase family protein	203	172	94	87	0	0	0.847291	0.925532	#DIV/0!
	NtBYT027650.002	DCD (Development and Cell Death) domain protein	203	216	42	31	0	0	1.06404	0.738095	#DIV/0!
	NtBYT028422.000	Calcium-binding EF hand family protein	202	222	159	160	0	0	1.09901	1.00629	#DIV/0!
	NtBYT031326.000	ubiquitin-protein ligase 1	202	194	126	84	0	0	0.960396	0.666667	#DIV/0!
	NtBYT029704.001	NAD(P)-binding Rossmann-fold superfamily protein	197	185	150	124	0	0	0.939086	0.826667	#DIV/0!
	NtBYT019148.000	60S acidic ribosomal protein family	193	230	232	192	0	0	1.19171	0.827586	#DIV/0!
	NtBYT027905.003	P-loop containing nucleoside triphosphate hydrolases superfamily protein	186	187	154	142	0	0	1.00538	0.922078	#DIV/0!
	NtBYT030814.001	Kinase-related protein of unknown function (DUF1296)	185	182	117	101	0	0	0.983784	0.863248	#DIV/0!
	NtBYT010051.000	chromomethylase 3	184	209	126	123	0	0	1.13587	0.97619	#DIV/0!
	NtBYT028357.000	Target of Myb protein 1	183	164	100	113	0	0	0.896175	1.13	#DIV/0!
	NtBYT029224.000	Leucine-rich repeat protein kinase family protein	183	249	0	6	0	0	1.36066	#DIV/0!	#DIV/0!
	NtBYT030096.001	homologue of NAP57	178	146	188	166	0	0	0.820225	0.882979	#DIV/0!
	NtBYT022978.000	RNA-binding (RRM/RBD/RNP motifs) family protein	176	163	172	138	0	0	0.926136	0.802326	#DIV/0!
	NtBYT030315.001	DEK domain-containing chromatin associated protein	176	135	83	88	0	0	0.767045	1.06024	#DIV/0!
	NtBYT030315.000	DEK domain-containing chromatin associated protein	176	135	83	88	0	0	0.767045	1.06024	#DIV/0!
	NtBYT026097.000	FK506 BINDING PROTEIN 53	174	183	100	85	0	0	1.05172	0.85	#DIV/0!
	NtBYT021101.000	HSP20-like chaperones superfamily protein	171	165	116	111	0	0	0.964912	0.956897	#DIV/0!
	NtBYT027933.000	RNA recognition motif (RRM)-containing protein	168	197	160	173	0	0	1.17262	1.08125	#DIV/0!
	NtBYT031386.000	Leucine-rich repeat protein kinase family protein	166	153	101	102	0	0	0.921687	1.0099	#DIV/0!
	NtBYT030848.000	Transducin/WD40 repeat-like superfamily protein	162	154	80	79	0	0	0.950617	0.9875	#DIV/0!
	NtBYT027330.002	KH domain-containing protein	161	181	122	140	0	0	1.12422	1.14754	#DIV/0!
	NtBYT030942.000	MA3 domain-containing protein	160	189	110	72	0	0	1.18125	0.654545	#DIV/0!
	NtBYT021304.000	Transducin/WD40 repeat-like superfamily protein	159	174	148	141	0	0	1.09434	0.952703	#DIV/0!
	NtBYT028235.000	RNA-binding (RRM/RBD/RNP motifs) family protein	157	199	54	60	0	0	1.26752	1.11111	#DIV/0!
	NtBYT031034.000	topoisomerase II	156	171	178	193	0	0	1.09615	1.08427	#DIV/0!
	NtBYT031232.000	RNA binding;RNA binding	152	146	35	22	0	0	0.960526	0.628571	#DIV/0!
	NtBYT040909.000	RNA helicase, putative	149	170	135	112	0	0	1.14094	0.82963	#DIV/0!
	NtBYT017716.000	Transmembrane amino acid transporter family protein	149	141	104	92	0	0	0.946309	0.884615	#DIV/0!
	NtBYT031516.000	sorting nexin 1	148	107	50	45	0	0	0.722973	0.9	#DIV/0!
	NtBYT031078.000	cell division cycle protein 48-related / CDC48-related	148	141	30	26	0	0	0.952703	0.866667	#DIV/0!
	NtBYT030268.001	RNA-binding KH domain-containing protein	147	125	87	88	0	0	0.85034	1.01149	#DIV/0!
	NtBYT009790.001	Tudor/PWWP/MBT superfamily protein	146	158	113	119	0	0	1.08219	1.0531	#DIV/0!
	NtBYT031453.000	plant UBX domain-containing protein 2	144	145	153	140	0	0	1.00694	0.915033	#DIV/0!
	NtBYT019990.000	GYF domain-containing protein	144	148	104	108	0	0	1.02778	1.03846	#DIV/0!
	NtBYT029373.000	Vps51/Vps67 family (components of vesicular transport) protein	144	105	47	43	0	0	0.729167	0.914894	#DIV/0!
	NtBYT025810.000	transducin family protein / WD-40 repeat family protein	137	190	5	4	0	0	1.38686	0.8	#DIV/0!
	NtBYT029693.000	Thioredoxin superfamily protein	136	200	119	104	0	0	1.47059	0.87395	#DIV/0!
	NtBYT027232.002	RNA-binding protein-related	136	141	111	122	0	0	1.03676	1.0991	#DIV/0!
	NtBYT028862.000	ATP/GTP-binding protein family	135	134	106	148	0	0	0.992593	1.39623	#DIV/0!
	NtBYT026101.001	Pseudouridine synthase family protein	135	137	0	0	0	0	1.01481	#DIV/0!	#DIV/0!
	NtBYT022523.000	Argonaute family protein	127	119	43	32	0	0	0.937008	0.744186	#DIV/0!
	NtBYT058547.000	trehalose-phosphatase/synthase 7	127	165	0	0	0	0	1.29921	#DIV/0!	#DIV/0!
	NtBYT031659.000	GYF domain-containing protein	125	137	75	84	0	0	1.096	1.12	#DIV/0!
	NtBYT028193.000	NagB/RpiA/CoA transferase-like superfamily protein	121	100	59	44	0	0	0.826446	0.745763	#DIV/0!
	NtBYT029172.007	cytochrome B5 isoform A	121	114	0	1	0	0	0.942149	#DIV/0!	#DIV/0!
	NtBYT029218.000	dynamin-like protein 6	120	123	92	90	0	0	1.025	0.978261	#DIV/0!
	NtBYT029473.002	P-loop containing nucleoside triphosphate hydrolases superfamily protein	120	153	29	37	0	0	1.275	1.27586	#DIV/0!
	NtBYT030613.038	ENHANCED DISEASE RESISTANCE 2	119	111	40	17	0	0	0.932773	0.425	#DIV/0!
	NtBYT024312.000	DNA-binding storekeeper protein-related transcriptional regulator	118	104	61	63	0	0	0.881356	1.03279	#DIV/0!
	NtBYT056880.000	SEC7-like guanine nucleotide exchange family protein	118	189	10	0	0	0	1.60169	0	#DIV/0!
	NtBYT026349.000	Duplicated homeodomain-like superfamily protein	116	120	91	0	0	0	1.03448	0	#DIV/0!
	NtBYT018757.000	histone deacetylase 3	115	131	67	62	0	0	1.13913	0.925373	#DIV/0!
	NtBYT031541.000	uridine kinase/uracil phosphoribosyltransferase 1	114	113	129	89	0	0	0.991228	0.689922	#DIV/0!
	NtBYT026721.000	Protein of unknown function (DUF810)	114	134	15	4	0	0	1.17544	0.266667	#DIV/0!
	NtBYT025348.001	villin 3	113	90	99	68	0	0	0.79646	0.686869	#DIV/0!
	NtBYT023984.000	Transmembrane amino acid transporter family protein	112	98	113	72	0	0	0.875	0.637168	#DIV/0!
	NtBYT025348.002	villin 3	112	89	99	65	0	0	0.794643	0.656566	#DIV/0!
	NtBYT027987.000	subunit of exocyst complex 8	112	137	35	28	0	0	1.22321	0.8	#DIV/0!
	NtBYT020825.005	SC35-like splicing factor 30A	109	135	156	125	0	0	1.23853	0.801282	#DIV/0!
	NtBYT025467.000	unknown protein	108	120	98	94	0	0	1.11111	0.959184	#DIV/0!
	NtBYT010284.001	Mov34/MPN/PAD-1 family protein	107	104	41	33	0	0	0.971963	0.804878	#DIV/0!
	NtBYT020825.004	SC35-like splicing factor 30A	106	127	128	101	0	0	1.19811	0.789062	#DIV/0!
	NtBYT030935.000	multimeric translocon complex in the outer envelope membrane 132	106	92	99	82	0	0	0.867925	0.828283	#DIV/0!
	NtBYT031281.002	HEAT repeat ;HECT-domain (ubiquitin-transferase)	106	84	68	53	0	0	0.792453	0.779412	#DIV/0!
	NtBYT021697.000	BET1P/SFT1P-like protein 14A	105	145	213	99	0	0	1.38095	0.464789	#DIV/0!
	NtBYT026093.001	Chaperone DnaJ-domain superfamily protein	104	138	137	0	0	0	1.32692	0	#DIV/0!
	NtBYT026093.002	Chaperone DnaJ-domain superfamily protein	104	138	134	0	0	0	1.32692	0	#DIV/0!
	NtBYT030301.015	chromatin protein family	104	107	61	65	0	0	1.02885	1.06557	#DIV/0!
	NtBYT029899.000	high mobility group	104	125	24	31	0	0	1.20192	1.29167	#DIV/0!
	NtBYT031311.021	Stabilizer of iron transporter SufD / Polynucleotidyl transferase	104	99	22	15	0	0	0.951923	0.681818	#DIV/0!
	NtBYT030557.000	adaptin family protein	103	104	14	6	0	0	1.00971	0.428571	#DIV/0!
	NtBYT018712.000	ABC-2 type transporter family protein	102	98	76	70	0	0	0.960784	0.921053	#DIV/0!
	NtBYT029464.000	H(+)-ATPase 1	102	82	44	31	0	0	0.803922	0.704545	#DIV/0!
	NtBYT028852.001	Regulator of Vps4 activity in the MVB pathway protein	101	84	82	62	0	0	0.831683	0.756098	#DIV/0!
	NtBYT025621.000	arginine/serine-rich 45	99	125	132	107	0	0	1.26263	0.810606	#DIV/0!
	NtBYT031207.009	splicing factor PWI domain-containing protein	99	137	92	108	0	0	1.38384	1.17391	#DIV/0!
	NtBYT031175.000	minichromosome maintenance (MCM2/3/5) family protein	99	116	92	96	0	0	1.17172	1.04348	#DIV/0!
	NtBYT030598.000	DEK domain-containing chromatin associated protein	99	84	49	39	0	0	0.848485	0.795918	#DIV/0!
	NtBYT020829.000	RNA-binding (RRM/RBD/RNP motifs) family protein	98	124	116	118	0	0	1.26531	1.01724	#DIV/0!
	NtBYT025759.000	Tubulin/FtsZ family protein	98	107	81	93	0	0	1.09184	1.14815	#DIV/0!
	NtBYT027583.000	unknown protein	98	49	79	75	0	0	0.5	0.949367	#DIV/0!
	NtBYT030703.001	sucrose phosphate synthase 1F	98	101	35	36	0	0	1.03061	1.02857	#DIV/0!
	NtBYT017391.000	villin 3	97	87	67	58	0	0	0.896907	0.865672	#DIV/0!
	NtBYT029178.002	Microtubule associated protein (MAP65/ASE1) family protein	97	125	62	82	0	0	1.28866	1.32258	#DIV/0!
	NtBYT031491.000	Nuclear transport factor 2 (NTF2) family protein with RNA binding (RRM-RBD-RNP motifs) domain	97	92	43	43	0	0	0.948454	1	#DIV/0!
	NtBYT028791.000	exocyst complex component sec5	96	71	91	76	0	0	0.739583	0.835165	#DIV/0!
	NtBYT031086.001	P-loop containing nucleoside triphosphate hydrolases superfamily protein	96	90	80	65	0	0	0.9375	0.8125	#DIV/0!
	NtBYT008239.000	delta1-pyrroline-5-carboxylate synthase 1	96	113	79	86	0	0	1.17708	1.08861	#DIV/0!
	NtBYT031384.000	TCP-1/cpn60 chaperonin family protein	96	93	39	41	0	0	0.96875	1.05128	#DIV/0!
	NtBYT028453.006	unknown protein	94	67	111	93	0	0	0.712766	0.837838	#DIV/0!
	NtBYT024991.000	unknown protein	94	102	14	13	0	0	1.08511	0.928571	#DIV/0!
	NtBYT026815.000	Protein kinase superfamily protein	93	92	68	60	0	0	0.989247	0.882353	#DIV/0!
	NtBYT031243.006	eukaryotic translation initiation factor 4A1	93	109	64	63	0	0	1.17204	0.984375	#DIV/0!
	NtBYT028267.003	Eukaryotic translation initiation factor 2 subunit 1	92	118	70	57	0	0	1.28261	0.814286	#DIV/0!
	NtBYT031243.004	eukaryotic translation initiation factor 4A1	92	109	65	65	0	0	1.18478	1	#DIV/0!
	NtBYT031243.007	eif4a-2	92	109	64	63	0	0	1.18478	0.984375	#DIV/0!
	NtBYT027308.001	RNA-binding (RRM/RBD/RNP motifs) family protein	92	89	41	43	0	0	0.967391	1.04878	#DIV/0!
	NtBYT030388.000	kinesin like protein for actin based chloroplast movement 2	92	97	37	31	0	0	1.05435	0.837838	#DIV/0!
	NtBYT015819.000	eukaryotic translation initiation factor 4A1	91	108	64	63	0	0	1.18681	0.984375	#DIV/0!
	NtBYT031337.000	unknown protein	91	66	47	36	0	0	0.725275	0.765957	#DIV/0!
	NtBYT030268.000	RNA-binding KH domain-containing protein	90	83	66	56	0	0	0.922222	0.848485	#DIV/0!
	NtBYT030752.001	Translation initiation factor IF2/IF5	90	100	0	1	0	0	1.11111	#DIV/0!	#DIV/0!
	NtBYT031086.003	P-loop containing nucleoside triphosphate hydrolases superfamily protein	89	87	80	65	0	0	0.977528	0.8125	#DIV/0!
	NtBYT030160.001	26S proteasome regulatory complex, non-ATPase subcomplex, Rpn2/Psmd1 subunit	88	87	68	60	0	0	0.988636	0.882353	#DIV/0!
	NtBYT027330.001	KH domain-containing protein	88	99	60	82	0	0	1.125	1.36667	#DIV/0!
	NtBYT024504.001	clathrin adaptor complexes medium subunit family protein	88	73	22	16	0	0	0.829545	0.727273	#DIV/0!
	NtBYT030035.001	Zinc knuckle (CCHC-type) family protein	87	106	76	77	0	0	1.21839	1.01316	#DIV/0!
	NtBYT007174.000	stress-inducible protein, putative	87	85	65	62	0	0	0.977011	0.953846	#DIV/0!
	NtBYT029373.002	Vps51/Vps67 family (components of vesicular transport) protein	87	81	36	38	0	0	0.931034	1.05556	#DIV/0!
	NtBYT030817.000	WD-40 repeat family protein / beige-related	86	61	68	48	0	0	0.709302	0.705882	#DIV/0!
	NtBYT031320.006	general control non-repressible 4	86	97	59	75	0	0	1.12791	1.27119	#DIV/0!
	NtBYT030213.002	transducin family protein / WD-40 repeat family protein	86	77	0	0	0	0	0.895349	#DIV/0!	#DIV/0!
	NtBYT031103.000	COP1-interacting protein-related	85	89	68	50	0	0	1.04706	0.735294	#DIV/0!
	NtBYT020825.003	SC35-like splicing factor 30A	84	110	119	90	0	0	1.30952	0.756303	#DIV/0!
	NtBYT028645.001	ATP binding microtubule motor family protein	84	70	50	35	0	0	0.833333	0.7	#DIV/0!
	NtBYT030889.000	unknown protein	83	93	87	76	0	0	1.12048	0.873563	#DIV/0!
	NtBYT030301.017	chromatin protein family	83	80	61	63	0	0	0.963855	1.03279	#DIV/0!
	NtBYT028933.000	end binding protein 1C	83	105	36	61	0	0	1.26506	1.69444	#DIV/0!
	NtBYT031107.001	Vacuolar sorting protein 39	83	84	30	39	0	0	1.01205	1.3	#DIV/0!
	NtBYT025513.001	RNA-binding KH domain-containing protein	82	93	120	84	0	0	1.13415	0.7	#DIV/0!
	NtBYT025725.000	NADP-malic enzyme 4	82	104	102	110	0	0	1.26829	1.07843	#DIV/0!
	NtBYT031151.000	ARM repeat superfamily protein	82	87	64	39	0	0	1.06098	0.609375	#DIV/0!
	NtBYT030938.001	periodic tryptophan protein 2	82	90	34	30	0	0	1.09756	0.882353	#DIV/0!
	NtBYT020825.001	SC35-like splicing factor 30A	81	102	91	66	0	0	1.25926	0.725275	#DIV/0!
	NtBYT028852.000	Regulator of Vps4 activity in the MVB pathway protein	81	72	58	51	0	0	0.888889	0.87931	#DIV/0!
	NtBYT031210.002	polyribonucleotide nucleotidyltransferase, putative	81	88	42	63	0	0	1.08642	1.5	#DIV/0!
	NtBYT028161.000	ubiquitin interaction motif-containing protein	80	77	64	47	0	0	0.9625	0.734375	#DIV/0!
	NtBYT028865.001	NOP56-like pre RNA processing ribonucleoprotein	80	100	39	43	0	0	1.25	1.10256	#DIV/0!
	NtBYT020644.000	Chaperone DnaJ-domain superfamily protein	80	56	15	14	0	0	0.7	0.933333	#DIV/0!
	NtBYT020854.000	arginine/serine-rich zinc knuckle-containing protein 33	79	77	144	118	0	0	0.974684	0.819444	#DIV/0!
	NtBYT025402.000	RNA-binding (RRM/RBD/RNP motifs) family protein	79	83	109	105	0	0	1.05063	0.963303	#DIV/0!
	NtBYT024302.000	Ribosomal protein L10 family protein	79	96	71	40	0	0	1.21519	0.56338	#DIV/0!
	NtBYT030433.000	Heat shock protein 70 (Hsp 70) family protein	79	93	51	59	0	0	1.17722	1.15686	#DIV/0!
	NtBYT030308.001	Protein kinase family protein with ARM repeat domain	78	59	78	72	0	0	0.75641	0.923077	#DIV/0!
	NtBYT030055.000	ATP binding microtubule motor family protein	78	80	53	47	0	0	1.02564	0.886792	#DIV/0!
	NtBYT015550.000	plant VAP homolog 12	78	84	51	33	0	0	1.07692	0.647059	#DIV/0!
	NtBYT029523.001	chloride channel B	78	84	45	31	0	0	1.07692	0.688889	#DIV/0!
	NtBYT028479.000	glyceraldehyde-3-phosphate dehydrogenase C subunit 1	78	73	44	96	0	0	0.935897	2.18182	#DIV/0!
	NtBYT023873.000	sodium hydrogen exchanger 2	78	80	36	27	0	0	1.02564	0.75	#DIV/0!
	NtBYT025844.000	SNARE associated Golgi protein family	78	78	22	21	0	0	1	0.954545	#DIV/0!
	NtBYT001230.000	HEAT/U-box domain-containing protein	78	68	10	0	0	0	0.871795	0	#DIV/0!
	NtBYT031086.006	P-loop containing nucleoside triphosphate hydrolases superfamily protein	77	76	72	61	0	0	0.987013	0.847222	#DIV/0!
	NtBYT027848.003	cobalt ion binding	77	72	11	3	0	0	0.935065	0.272727	#DIV/0!
	NtBYT028812.000	unknown protein	76	102	125	119	0	0	1.34211	0.952	#DIV/0!
	NtBYT031152.000	unknown protein	76	101	73	0	0	0	1.32895	0	#DIV/0!
	NtBYT028063.000	Octicosapeptide/Phox/Bem1p family protein	76	77	60	45	0	0	1.01316	0.75	#DIV/0!
	NtBYT007469.000	nucleoporin 155	76	73	55	31	0	0	0.960526	0.563636	#DIV/0!
	NtBYT028461.000	Argonaute family protein	76	126	0	0	0	0	1.65789	#DIV/0!	#DIV/0!
	NtBYT031086.000	P-loop containing nucleoside triphosphate hydrolases superfamily protein	75	68	68	57	0	0	0.906667	0.838235	#DIV/0!
	NtBYT014850.000	ARF-GAP domain 6	75	60	50	59	0	0	0.8	1.18	#DIV/0!
	NtBYT024176.000	RNA-binding (RRM/RBD/RNP motifs) family protein	74	82	70	79	0	0	1.10811	1.12857	#DIV/0!
	NtBYT029386.001	ATP-dependent RNA helicase, putative	74	93	58	45	0	0	1.25676	0.775862	#DIV/0!
	NtBYT009790.000	unknown protein	73	92	100	86	0	0	1.26027	0.86	#DIV/0!
	NtBYT026028.000	diacylglycerol kinase 5	72	76	30	25	0	0	1.05556	0.833333	#DIV/0!
	NtBYT031997.000	NSP (nuclear shuttle protein)-interacting GTPase	71	87	79	65	0	0	1.22535	0.822785	#DIV/0!
	NtBYT030488.002	CLUB	71	66	47	23	0	0	0.929577	0.489362	#DIV/0!
	NtBYT027690.000	Cyclophilin-like peptidyl-prolyl cis-trans isomerase family protein	71	87	42	54	0	0	1.22535	1.28571	#DIV/0!
	NtBYT024952.000	Ribosomal protein L10 family protein	71	85	8	3	0	0	1.19718	0.375	#DIV/0!
	NtBYT029071.000	mitogen-activated protein kinase kinase kinase 7	70	67	51	48	0	0	0.957143	0.941176	#DIV/0!
	NtBYT024028.000	Succinyl-CoA ligase, alpha subunit	70	76	0	0	0	0	1.08571	#DIV/0!	#DIV/0!
	NtBYT031938.000	RNA-binding (RRM/RBD/RNP motifs) family protein	69	59	68	57	0	0	0.855072	0.838235	#DIV/0!
	NtBYT028320.000	BSD domain-containing protein	69	73	49	24	0	0	1.05797	0.489796	#DIV/0!
	NtBYT030030.000	ATPase, AAA-type, CDC48 protein	69	84	17	19	0	0	1.21739	1.11765	#DIV/0!
	NtBYT031086.002	P-loop containing nucleoside triphosphate hydrolases superfamily protein	68	65	68	57	0	0	0.955882	0.838235	#DIV/0!
	NtBYT029938.000	IAP-like protein 1	68	81	63	75	0	0	1.19118	1.19048	#DIV/0!
	NtBYT029058.000	heat shock cognate protein 70-1	68	53	44	72	0	0	0.779412	1.63636	#DIV/0!
	NtBYT031232.002	RNA binding;RNA binding	68	71	35	22	0	0	1.04412	0.628571	#DIV/0!
	NtBYT019238.000	60S acidic ribosomal protein family	67	73	152	111	0	0	1.08955	0.730263	#DIV/0!
	NtBYT022769.000	RNA-binding (RRM/RBD/RNP motifs) family protein	67	88	86	76	0	0	1.31343	0.883721	#DIV/0!
	NtBYT022769.001	RNA-binding (RRM/RBD/RNP motifs) family protein	67	88	85	73	0	0	1.31343	0.858824	#DIV/0!
	NtBYT016568.000	PAM domain (PCI/PINT associated module) protein	67	94	59	50	0	0	1.40299	0.847458	#DIV/0!
	NtBYT025915.001	RNA-binding KH domain-containing protein	67	70	41	37	0	0	1.04478	0.902439	#DIV/0!
	NtBYT027240.000	Phosphoglucomutase/phosphomannomutase family protein	67	47	32	52	0	0	0.701493	1.625	#DIV/0!
	NtBYT007612.000	binding	66	87	81	60	0	0	1.31818	0.740741	#DIV/0!
	NtBYT026609.000	Regulator of chromosome condensation (RCC1) family protein	66	68	68	48	0	0	1.0303	0.705882	#DIV/0!
	NtBYT029051.000	SH3 domain-containing protein	66	72	62	38	0	0	1.09091	0.612903	#DIV/0!
	NtBYT028645.004	ATP binding microtubule motor family protein	66	61	32	25	0	0	0.924242	0.78125	#DIV/0!
	NtBYT028532.000	RabGAP/TBC domain-containing protein	66	63	27	31	0	0	0.954545	1.14815	#DIV/0!
	NtBYT029574.001	UDP-Glycosyltransferase / trehalose-phosphatase family protein	66	79	0	1	0	0	1.19697	#DIV/0!	#DIV/0!
	NtBYT030752.004	Translation initiation factor IF2/IF5	66	88	0	0	0	0	1.33333	#DIV/0!	#DIV/0!
	NtBYT020979.000	D111/G-patch domain-containing protein	65	61	66	64	0	0	0.938462	0.969697	#DIV/0!
	NtBYT027535.000	Transducin/WD40 repeat-like superfamily protein	65	69	61	48	0	0	1.06154	0.786885	#DIV/0!
	NtBYT030035.002	Zinc knuckle (CCHC-type) family protein	65	69	59	67	0	0	1.06154	1.13559	#DIV/0!
	NtBYT023369.000	TPX2 (targeting protein for Xklp2) protein family	65	54	58	54	0	0	0.830769	0.931034	#DIV/0!
	NtBYT029874.000	RNA-binding (RRM/RBD/RNP motifs) family protein	65	77	44	26	0	0	1.18462	0.590909	#DIV/0!
	NtBYT023754.002	DNAJ heat shock N-terminal domain-containing protein	65	64	0	0	0	0	0.984615	#DIV/0!	#DIV/0!
	NtBYT031358.000	pumilio 2	64	79	66	79	0	0	1.23438	1.19697	#DIV/0!
	NtBYT025926.002	Phosphoribulokinase / Uridine kinase family	64	81	46	48	0	0	1.26562	1.04348	#DIV/0!
	NtBYT029936.002	cytosolic invertase 1	64	64	37	42	0	0	1	1.13514	#DIV/0!
	NtBYT029936.001	cytosolic invertase 2	64	64	37	42	0	0	1	1.13514	#DIV/0!
	NtBYT012912.000	MA3 domain-containing protein	64	74	36	35	0	0	1.15625	0.972222	#DIV/0!
	NtBYT007612.001	binding	63	76	79	59	0	0	1.20635	0.746835	#DIV/0!
	NtBYT028154.000	Target of Myb protein 1	63	62	73	58	0	0	0.984127	0.794521	#DIV/0!
	NtBYT028588.000	Cellulose-synthase-like C4	63	54	63	44	0	0	0.857143	0.698413	#DIV/0!
	NtBYT029938.001	IAP-like protein 1	63	73	51	67	0	0	1.15873	1.31373	#DIV/0!
	NtBYT030305.000	respiratory burst oxidase homologue D	63	85	33	32	0	0	1.34921	0.969697	#DIV/0!
	NtBYT023912.000	NAD(P)-binding Rossmann-fold superfamily protein	63	70	29	52	0	0	1.11111	1.7931	#DIV/0!
	NtBYT030549.000	RNA recognition motif (RRM)-containing protein	62	63	98	87	0	0	1.01613	0.887755	#DIV/0!
	NtBYT023055.001	COP1-interacting protein 4	62	87	73	93	0	0	1.40323	1.27397	#DIV/0!
	NtBYT025566.001	Autophagy-related protein 13	62	91	63	59	0	0	1.46774	0.936508	#DIV/0!
	NtBYT019004.000	60S acidic ribosomal protein family	62	62	51	53	0	0	1	1.03922	#DIV/0!
	NtBYT025951.000	Protein of unknown function (DUF1022)	62	74	40	24	0	0	1.19355	0.6	#DIV/0!
	NtBYT031177.007	PCF11P-similar protein 4	62	58	39	43	0	0	0.935484	1.10256	#DIV/0!
	NtBYT029734.000	AMP deaminase, putative / myoadenylate deaminase, putative	62	66	30	31	0	0	1.06452	1.03333	#DIV/0!
	NtBYT015861.000	diacylglycerol kinase1	62	0	0	0	0	0	0	#DIV/0!	#DIV/0!
	NtBYT031358.001	pumilio 2	61	76	62	77	0	0	1.2459	1.24194	#DIV/0!
	NtBYT030434.005	nudix hydrolase homolog 3	61	58	44	60	0	0	0.95082	1.36364	#DIV/0!
	NtBYT027240.001	Phosphoglucomutase/phosphomannomutase family protein	61	39	27	45	0	0	0.639344	1.66667	#DIV/0!
	NtBYT023702.000	cell division control 2	61	69	14	7	0	0	1.13115	0.5	#DIV/0!
	NtBYT030486.001	Transducin/WD40 repeat-like superfamily protein	61	92	0	3	0	0	1.5082	#DIV/0!	#DIV/0!
	NtBYT030752.006	Translation initiation factor IF2/IF5	61	75	0	0	0	0	1.22951	#DIV/0!	#DIV/0!
	NtBYT024431.000	RNA-binding (RRM/RBD/RNP motifs) family protein	60	58	61	37	0	0	0.966667	0.606557	#DIV/0!
	NtBYT028831.000	guanyl-nucleotide exchange factors;GTPase binding;GTP binding	60	62	49	46	0	0	1.03333	0.938776	#DIV/0!
	NtBYT029175.000	Adaptin family protein	60	60	46	34	0	0	1	0.73913	#DIV/0!
	NtBYT029004.000	villin 4	60	66	46	24	0	0	1.1	0.521739	#DIV/0!
	NtBYT030774.000	Pyridoxal phosphate (PLP)-dependent transferases superfamily protein	60	55	29	33	0	0	0.916667	1.13793	#DIV/0!
	NtBYT031309.001	heat shock protein 81-2	59	30	96	87	0	0	0.508475	0.90625	#DIV/0!
	NtBYT024544.000	unknown protein	59	67	62	61	0	0	1.13559	0.983871	#DIV/0!
	NtBYT030780.001	Cellulose-synthase-like C12	59	64	54	55	0	0	1.08475	1.01852	#DIV/0!
	NtBYT023770.000	binding to TOMV RNA 1L (long form)	59	64	37	36	0	0	1.08475	0.972973	#DIV/0!
	NtBYT030168.001	Chaperone DnaJ-domain superfamily protein	59	50	2	2	0	0	0.847458	1	#DIV/0!
	NtBYT023344.000	OSBP(oxysterol binding protein)-related protein 1D	59	54	0	0	0	0	0.915254	#DIV/0!	#DIV/0!
	NtBYT028484.000	Protein of unknown function (DUF1421)	58	45	86	58	0	0	0.775862	0.674419	#DIV/0!
	NtBYT020753.001	Nuclear transport factor 2 (NTF2) family protein with RNA binding (RRM-RBD-RNP motifs) domain	58	45	67	51	0	0	0.775862	0.761194	#DIV/0!
	NtBYT008840.000	delta1-pyrroline-5-carboxylate synthase 1	58	0	39	40	0	0	0	1.02564	#DIV/0!
	NtBYT029151.000	unknown protein	58	49	37	36	0	0	0.844828	0.972973	#DIV/0!
	NtBYT030806.000	translocon at the outer envelope membrane of chloroplasts 159	58	58	34	19	0	0	1	0.558824	#DIV/0!
	NtBYT030841.001	unknown protein	58	54	34	7	0	0	0.931034	0.205882	#DIV/0!
	NtBYT026505.000	mitotic checkpoint family protein	58	58	29	24	0	0	1	0.827586	#DIV/0!
	NtBYT024484.000	Protein phosphatase 2C family protein	58	41	1	0	0	0	0.706897	0	#DIV/0!
	NtBYT027703.000	ubiquitin activating enzyme 2	57	56	67	61	0	0	0.982456	0.910448	#DIV/0!
	NtBYT023461.001	GATA type zinc finger transcription factor family protein	57	76	38	36	0	0	1.33333	0.947368	#DIV/0!
	NtBYT027769.000	Oxysterol-binding family protein	57	58	0	0	0	0	1.01754	#DIV/0!	#DIV/0!
	NtBYT031086.005	P-loop containing nucleoside triphosphate hydrolases superfamily protein	56	54	60	53	0	0	0.964286	0.883333	#DIV/0!
	NtBYT031306.001	SAP domain-containing protein	56	62	53	67	0	0	1.10714	1.26415	#DIV/0!
	NtBYT000998.001	Transducin/WD40 repeat-like superfamily protein	56	57	51	37	0	0	1.01786	0.72549	#DIV/0!
	NtBYT026319.000	20S proteasome alpha subunit E2	56	65	32	26	0	0	1.16071	0.8125	#DIV/0!
	NtBYT018785.000	Calmodulin-binding transcription activator protein with CG-1 and Ankyrin domains	56	38	29	20	0	0	0.678571	0.689655	#DIV/0!
	NtBYT030204.001	agenet domain-containing protein	56	42	13	14	0	0	0.75	1.07692	#DIV/0!
	NtBYT029378.000	Nucleoporin autopeptidase	56	37	13	15	0	0	0.660714	1.15385	#DIV/0!
	NtBYT026053.000	aspartate aminotransferase 2	55	54	52	46	0	0	0.981818	0.884615	#DIV/0!
	NtBYT026380.000	histone deacetylase 6	55	56	37	29	0	0	1.01818	0.783784	#DIV/0!
	NtBYT028485.000	peroxin 14	55	54	31	29	0	0	0.981818	0.935484	#DIV/0!
	NtBYT029516.000	sodium/calcium exchanger family protein / calcium-binding EF hand family protein	55	53	4	5	0	0	0.963636	1.25	#DIV/0!
	NtBYT031002.000	eukaryotic translation initiation factor 3C	54	74	95	96	0	0	1.37037	1.01053	#DIV/0!
	NtBYT031328.001	ILITYHIA	54	75	68	72	0	0	1.38889	1.05882	#DIV/0!
	NtBYT025566.000	Autophagy-related protein 13	54	79	56	50	0	0	1.46296	0.892857	#DIV/0!
	NtBYT029610.000	leo1-like family protein	54	73	50	48	0	0	1.35185	0.96	#DIV/0!
	NtBYT000437.000	methyl-CPG-binding domain 10	54	50	42	63	0	0	0.925926	1.5	#DIV/0!
	NtBYT027343.000	tetraticopeptide domain-containing thioredoxin	54	57	40	35	0	0	1.05556	0.875	#DIV/0!
	NtBYT028702.003	Zinc finger protein 622	54	53	3	3	0	0	0.981481	1	#DIV/0!
	NtBYT029643.000	DNA topoisomerase 1 beta	53	70	88	83	0	0	1.32075	0.943182	#DIV/0!
	NtBYT020411.000	Sterile alpha motif (SAM) domain-containing protein	53	58	53	63	0	0	1.09434	1.18868	#DIV/0!
	NtBYT024382.000	RING/FYVE/PHD zinc finger superfamily protein	53	58	31	0	0	0	1.09434	0	#DIV/0!
	NtBYT025915.002	RNA-binding KH domain-containing protein	53	53	30	27	0	0	1	0.9	#DIV/0!
	NtBYT026860.001	defective in meristem silencing 3	53	60	27	29	0	0	1.13208	1.07407	#DIV/0!
	NtBYT023020.000	PRA1 (Prenylated rab acceptor) family protein	52	66	111	80	0	0	1.26923	0.720721	#DIV/0!
	NtBYT028006.000	RNA-binding KH domain-containing protein	52	46	40	39	0	0	0.884615	0.975	#DIV/0!
	NtBYT025517.000	RNA recognition motif (RRM)-containing protein	52	56	34	37	0	0	1.07692	1.08824	#DIV/0!
	NtBYT029886.004	UDP-glucose/GDP-mannose dehydrogenase family protein	52	42	32	28	0	0	0.807692	0.875	#DIV/0!
	NtBYT029167.003	trehalose-6-phosphate synthase	52	55	30	23	0	0	1.05769	0.766667	#DIV/0!
	NtBYT029478.000	cellulose synthase-like D3	52	49	29	24	0	0	0.942308	0.827586	#DIV/0!
	NtBYT029203.000	PTEN 2	52	44	28	44	0	0	0.846154	1.57143	#DIV/0!
	NtBYT025291.001	Protein kinase superfamily protein	52	48	26	19	0	0	0.923077	0.730769	#DIV/0!
	NtBYT015954.000	shaggy-like kinase 13	52	48	26	19	0	0	0.923077	0.730769	#DIV/0!
	NtBYT025291.000	shaggy-related kinase 11	52	48	26	19	0	0	0.923077	0.730769	#DIV/0!
	NtBYT026894.000	RNA-binding (RRM/RBD/RNP motifs) family protein	52	62	20	22	0	0	1.19231	1.1	#DIV/0!
	NtBYT031058.001	phosphoenolpyruvate carboxylase 3	51	40	55	43	0	0	0.784314	0.781818	#DIV/0!
	NtBYT031671.000	ribosomal protein S13A	51	54	50	64	0	0	1.05882	1.28	#DIV/0!
	NtBYT019179.000	ribosomal protein S13A	51	54	50	64	0	0	1.05882	1.28	#DIV/0!
	NtBYT023622.000	plant VAP homolog 12	51	53	48	48	0	0	1.03922	1	#DIV/0!
	NtBYT025969.000	Sec1/munc18-like (SM) proteins superfamily	51	60	40	31	0	0	1.17647	0.775	#DIV/0!
	NtBYT026860.000	defective in meristem silencing 3	51	60	27	29	0	0	1.17647	1.07407	#DIV/0!
	NtBYT027630.000	voltage dependent anion channel 1	51	52	21	20	0	0	1.01961	0.952381	#DIV/0!
	NtBYT026540.000	unknown protein	51	59	11	10	0	0	1.15686	0.909091	#DIV/0!
	NtBYT031135.000	ubiquitin-protein ligase 1	51	67	7	7	0	0	1.31373	1	#DIV/0!
	NtBYT030349.000	nucleic acid binding;zinc ion binding;DNA binding	51	51	4	3	0	0	1	0.75	#DIV/0!
	NtBYT025402.001	RNA-binding (RRM/RBD/RNP motifs) family protein	50	53	87	81	0	0	1.06	0.931034	#DIV/0!
	NtBYT025167.000	IQ-domain 32	50	46	49	40	0	0	0.92	0.816327	#DIV/0!
	NtBYT028023.001	STRUBBELIG-receptor family 7	50	48	44	45	0	0	0.96	1.02273	#DIV/0!
	NtBYT018255.000	BSD domain-containing protein	50	48	43	29	0	0	0.96	0.674419	#DIV/0!
	NtBYT031095.003	P-loop containing nucleoside triphosphate hydrolases superfamily protein	50	42	40	32	0	0	0.84	0.8	#DIV/0!
	NtBYT030978.000	Protein kinase superfamily protein	50	39	39	33	0	0	0.78	0.846154	#DIV/0!
	NtBYT026229.000	Surfeit locus protein 2 (SURF2)	50	50	30	31	0	0	1	1.03333	#DIV/0!
	NtBYT030428.000	ARF GAP-like zinc finger-containing protein ZIGA4	50	70	29	31	0	0	1.4	1.06897	#DIV/0!
	NtBYT021116.000	Aluminium induced protein with YGL and LRDR motifs	50	46	26	28	0	0	0.92	1.07692	#DIV/0!
	NtBYT030147.000	binding	50	56	21	10	0	0	1.12	0.47619	#DIV/0!
	NtBYT023016.001	vacuolar ATP synthase subunit D (VATD) / V-ATPase D subunit / vacuolar proton pump D subunit (VATPD)	49	47	41	41	0	0	0.959184	1	#DIV/0!
	NtBYT030128.004	ENTH/VHS family protein	49	63	29	24	0	0	1.28571	0.827586	#DIV/0!
	NtBYT029061.008	myosin heavy chain-related	49	65	20	38	0	0	1.32653	1.9	#DIV/0!
	NtBYT025926.001	Phosphoribulokinase / Uridine kinase family	49	32	19	16	0	0	0.653061	0.842105	#DIV/0!
	NtBYT029672.000	myb-like transcription factor family protein	49	43	7	9	0	0	0.877551	1.28571	#DIV/0!
	NtBYT030349.002	nucleic acid binding;zinc ion binding;DNA binding	49	51	4	3	0	0	1.04082	0.75	#DIV/0!
	NtBYT026181.001	Protein kinase superfamily protein	49	53	4	4	0	0	1.08163	1	#DIV/0!
	NtBYT026181.000	Protein kinase superfamily protein	49	53	2	2	0	0	1.08163	1	#DIV/0!
	NtBYT018663.000	Aldolase superfamily protein	48	42	58	75	0	0	0.875	1.2931	#DIV/0!
	NtBYT029784.001	Calcium-binding EF hand family protein	48	61	40	0	0	0	1.27083	0	#DIV/0!
	NtBYT029871.001	Calcium-binding EF-hand family protein	48	51	35	31	0	0	1.0625	0.885714	#DIV/0!
	NtBYT022188.000	golgi snare 12	48	43	24	22	0	0	0.895833	0.916667	#DIV/0!
	NtBYT030888.001	P-loop containing nucleoside triphosphate hydrolases superfamily protein	48	47	7	11	0	0	0.979167	1.57143	#DIV/0!
	NtBYT030138.000	Sec1/munc18-like (SM) proteins superfamily	47	48	30	23	0	0	1.02128	0.766667	#DIV/0!
	NtBYT030314.000	binding;RNA binding	47	43	16	17	0	0	0.914894	1.0625	#DIV/0!
	NtBYT030581.000	tRNAse Z4	47	49	15	14	0	0	1.04255	0.933333	#DIV/0!
	NtBYT023304.000	peroxisomal 3-ketoacyl-CoA thiolase 3	47	37	14	34	0	0	0.787234	2.42857	#DIV/0!
	NtBYT023087.000	SHK1 binding protein 1	47	40	12	12	0	0	0.851064	1	#DIV/0!
	NtBYT018685.000	Tetratricopeptide repeat (TPR)-like superfamily protein	47	72	8	6	0	0	1.53191	0.75	#DIV/0!
	NtBYT027317.000	P450 reductase 1	46	67	76	63	0	0	1.45652	0.828947	#DIV/0!
	NtBYT028370.000	Ubiquitin-like superfamily protein	46	56	56	62	0	0	1.21739	1.10714	#DIV/0!
	NtBYT031021.000	evolutionarily conserved C-terminal region 11	46	36	46	42	0	0	0.782609	0.913043	#DIV/0!
	NtBYT019534.000	RNA-binding KH domain-containing protein	46	42	39	42	0	0	0.913043	1.07692	#DIV/0!
	NtBYT023461.000	GATA type zinc finger transcription factor family protein	46	58	36	36	0	0	1.26087	1	#DIV/0!
	NtBYT030030.002	ATPase, AAA-type, CDC48 protein	46	50	6	9	0	0	1.08696	1.5	#DIV/0!
	NtBYT031232.003	RNA binding;RNA binding	46	50	0	0	0	0	1.08696	#DIV/0!	#DIV/0!
	NtBYT028190.000	unknown protein	46	36	0	0	0	0	0.782609	#DIV/0!	#DIV/0!
	NtBYT025830.000	ADP-glucose pyrophosphorylase family protein	45	66	100	96	0	0	1.46667	0.96	#DIV/0!
	NtBYT023212.000	BSD domain-containing protein	45	64	62	95	0	0	1.42222	1.53226	#DIV/0!
	NtBYT023234.000	DNA-binding storekeeper protein-related transcriptional regulator	45	43	36	28	0	0	0.955556	0.777778	#DIV/0!
	NtBYT029590.000	P-loop containing nucleoside triphosphate hydrolases superfamily protein	45	36	31	26	0	0	0.8	0.83871	#DIV/0!
	NtBYT026704.000	cyclase associated protein 1	45	41	31	0	0	0	0.911111	0	#DIV/0!
	NtBYT030613.021	ENHANCED DISEASE RESISTANCE 2	45	40	19	16	0	0	0.888889	0.842105	#DIV/0!
	NtBYT029891.001	methyltransferase 1	45	45	7	5	0	0	1	0.714286	#DIV/0!
	NtBYT029998.000	ARM repeat superfamily protein	45	52	1	0	0	0	1.15556	0	#DIV/0!
	NtBYT025280.000	SIT4 phosphatase-associated family protein	45	53	0	0	0	0	1.17778	#DIV/0!	#DIV/0!
	NtBYT030752.002	Translation initiation factor IF2/IF5	45	52	0	0	0	0	1.15556	#DIV/0!	#DIV/0!
	NtBYT025831.000	Ribosomal protein L11 family protein	44	42	61	62	0	0	0.954545	1.01639	#DIV/0!
	NtBYT029050.000	ENTH/VHS family protein	44	36	40	27	0	0	0.818182	0.675	#DIV/0!
	NtBYT029241.000	RNA-binding (RRM/RBD/RNP motifs) family protein	44	43	40	33	0	0	0.977273	0.825	#DIV/0!
	NtBYT029241.001	RNA-binding (RRM/RBD/RNP motifs) family protein	44	43	39	33	0	0	0.977273	0.846154	#DIV/0!
	NtBYT030230.002	Threonyl-tRNA synthetase	44	34	33	28	0	0	0.772727	0.848485	#DIV/0!
	NtBYT026729.002	Cystatin/monellin superfamily protein	44	42	32	30	0	0	0.954545	0.9375	#DIV/0!
	NtBYT026729.000	DWD (DDB1-binding WD40 protein) hypersensitive to ABA 1	44	42	32	30	0	0	0.954545	0.9375	#DIV/0!
	NtBYT025167.001	IQ-domain 32	44	42	30	29	0	0	0.954545	0.966667	#DIV/0!
	NtBYT029754.000	SEC14 cytosolic factor family protein / phosphoglyceride transfer family protein	44	36	25	24	0	0	0.818182	0.96	#DIV/0!
	NtBYT055287.000	VPS54	44	40	8	19	0	0	0.909091	2.375	#DIV/0!
	NtBYT029037.000	phospholipases;galactolipases	44	53	0	0	0	0	1.20455	#DIV/0!	#DIV/0!
	NtBYT020825.002	SC35-like splicing factor 30A	43	60	103	75	0	0	1.39535	0.728155	#DIV/0!
	NtBYT018669.000	winged-helix DNA-binding transcription factor family protein	43	56	65	65	0	0	1.30233	1	#DIV/0!
	NtBYT008333.000	Transcription elongation factor (TFIIS) family protein	43	55	52	51	0	0	1.27907	0.980769	#DIV/0!
	NtBYT028776.000	embryo defective 3012	43	49	42	48	0	0	1.13953	1.14286	#DIV/0!
	NtBYT030958.000	retinoblastoma-related 1	43	56	38	56	0	0	1.30233	1.47368	#DIV/0!
	NtBYT030128.002	ENTH/VHS family protein	43	90	36	58	0	0	2.09302	1.61111	#DIV/0!
	NtBYT030980.000	Noc2p family	43	44	30	20	0	0	1.02326	0.666667	#DIV/0!
	NtBYT022114.000	Ubiquitin C-terminal hydrolases superfamily protein	43	39	27	28	0	0	0.906977	1.03704	#DIV/0!
	NtBYT029381.002	RNA-binding (RRM/RBD/RNP motifs) family protein	43	41	26	18	0	0	0.953488	0.692308	#DIV/0!
	NtBYT029381.006	RNA-binding (RRM/RBD/RNP motifs) family protein	43	41	26	18	0	0	0.953488	0.692308	#DIV/0!
	NtBYT030604.001	pumilio 1	43	30	25	18	0	0	0.697674	0.72	#DIV/0!
	NtBYT030773.008	ABC-2 type transporter family protein	43	37	22	16	0	0	0.860465	0.727273	#DIV/0!
	NtBYT029784.000	Calcium-binding EF hand family protein	42	39	47	47	0	0	0.928571	1	#DIV/0!
	NtBYT027573.000	unknown protein	42	34	45	39	0	0	0.809524	0.866667	#DIV/0!
	NtBYT030908.001	Transducin/WD40 repeat-like superfamily protein	42	37	41	46	0	0	0.880952	1.12195	#DIV/0!
	NtBYT027246.000	delta-adaptin	42	50	40	29	0	0	1.19048	0.725	#DIV/0!
	NtBYT029784.005	Calcium-binding EF hand family protein	42	33	37	35	0	0	0.785714	0.945946	#DIV/0!
	NtBYT023854.000	unknown protein	42	35	33	35	0	0	0.833333	1.06061	#DIV/0!
	NtBYT030905.004	splicing factor PWI domain-containing protein / RNA recognition motif (RRM)-containing protein	42	49	27	21	0	0	1.16667	0.777778	#DIV/0!
	NtBYT030638.001	MIF4G domain-containing protein / MA3 domain-containing protein	42	41	24	33	0	0	0.97619	1.375	#DIV/0!
	NtBYT031187.000	HOPM interactor 7	42	31	23	25	0	0	0.738095	1.08696	#DIV/0!
	NtBYT022573.000	sequence-specific DNA binding transcription factors	42	56	4	6	0	0	1.33333	1.5	#DIV/0!
	NtBYT023490.000	Vacuolar sorting protein 9 (VPS9) domain	41	50	30	32	0	0	1.21951	1.06667	#DIV/0!
	NtBYT029754.001	SEC14 cytosolic factor family protein / phosphoglyceride transfer family protein	41	34	19	24	0	0	0.829268	1.26316	#DIV/0!
	NtBYT030820.000	unknown protein	41	49	15	26	0	0	1.19512	1.73333	#DIV/0!
	NtBYT020825.000	SC35-like splicing factor 30A	40	52	75	51	0	0	1.3	0.68	#DIV/0!
	NtBYT028720.000	Phosphoglycerate mutase, 2,3-bisphosphoglycerate-independent	40	51	43	49	0	0	1.275	1.13953	#DIV/0!
	NtBYT026958.000	RHOMBOID-like protein 15	40	48	42	32	0	0	1.2	0.761905	#DIV/0!
	NtBYT016931.000	oligouridylate binding protein 1B	40	38	38	41	0	0	0.95	1.07895	#DIV/0!
	NtBYT018896.000	ribosomal protein S27	40	44	34	36	0	0	1.1	1.05882	#DIV/0!
	NtBYT031256.002	unknown protein	40	40	33	28	0	0	1	0.848485	#DIV/0!
	NtBYT030444.001	Proline-rich spliceosome-associated (PSP) family protein / zinc knuckle (CCHC-type) family protein	40	40	29	3	0	0	1	0.103448	#DIV/0!
	NtBYT027566.000	Ras-related small GTP-binding family protein	40	38	29	25	0	0	0.95	0.862069	#DIV/0!
	NtBYT030920.001	ATP synthase alpha/beta family protein	40	22	18	24	0	0	0.55	1.33333	#DIV/0!
	NtBYT028901.000	SIT4 phosphatase-associated family protein	40	51	6	5	0	0	1.275	0.833333	#DIV/0!
	NtBYT017164.000	COP9 signalosome subunit 6A	40	36	1	12	0	0	0.9	12	#DIV/0!
	NtBYT030752.005	Translation initiation factor IF2/IF5	40	39	0	0	0	0	0.975	#DIV/0!	#DIV/0!
	NtBYT030367.000	Protein kinase superfamily protein	39	35	63	38	0	0	0.897436	0.603175	#DIV/0!
	NtBYT026879.000	transportin 1	39	46	47	41	0	0	1.17949	0.87234	#DIV/0!
	NtBYT029793.000	unknown protein	39	47	47	27	0	0	1.20513	0.574468	#DIV/0!
	NtBYT027283.001	RNA-binding (RRM/RBD/RNP motifs) family protein	39	59	43	52	0	0	1.51282	1.2093	#DIV/0!
	NtBYT026936.000	Tetratricopeptide repeat (TPR)-like superfamily protein	39	39	37	30	0	0	1	0.810811	#DIV/0!
	NtBYT018056.000	Reticulon family protein	39	36	34	21	0	0	0.923077	0.617647	#DIV/0!
	NtBYT017983.000	vamp/synaptobrevin-associated protein 27-2	39	44	31	28	0	0	1.12821	0.903226	#DIV/0!
	NtBYT042526.000	WD-40 repeat family protein / beige-related	39	48	24	9	0	0	1.23077	0.375	#DIV/0!
	NtBYT029659.000	RNA-binding (RRM/RBD/RNP motifs) family protein	39	0	24	43	0	0	0	1.79167	#DIV/0!
	NtBYT026623.001	DNA-binding storekeeper protein-related transcriptional regulator	39	32	17	22	0	0	0.820513	1.29412	#DIV/0!
	NtBYT017128.000	high mobility group A	39	36	16	18	0	0	0.923077	1.125	#DIV/0!
	NtBYT029805.002	MAP kinase 9	39	25	4	4	0	0	0.641026	1	#DIV/0!
	NtBYT027839.001	HSP70-interacting protein 1	38	44	86	82	0	0	1.15789	0.953488	#DIV/0!
	NtBYT008717.000	TRS120	38	43	37	32	0	0	1.13158	0.864865	#DIV/0!
	NtBYT029938.002	IAP-like protein 1	38	41	34	50	0	0	1.07895	1.47059	#DIV/0!
	NtBYT024219.001	LOB domain-containing protein 18	38	35	31	18	0	0	0.921053	0.580645	#DIV/0!
	NtBYT024219.000	LOB domain-containing protein 18	38	35	31	20	0	0	0.921053	0.645161	#DIV/0!
	NtBYT030979.003	Polynucleotidyl transferase, ribonuclease H fold protein with HRDC domain	38	48	27	31	0	0	1.26316	1.14815	#DIV/0!
	NtBYT030886.000	mitochondrial HSO70 2	38	40	24	33	0	0	1.05263	1.375	#DIV/0!
	NtBYT017721.000	PETER PAN-like protein	38	47	17	22	0	0	1.23684	1.29412	#DIV/0!
	NtBYT030920.002	ATP synthase alpha/beta family protein	38	22	16	24	0	0	0.578947	1.5	#DIV/0!
	NtBYT022728.000	DHHC-type zinc finger family protein	38	26	9	8	0	0	0.684211	0.888889	#DIV/0!
	NtBYT027727.000	DNA-directed DNA polymerases	38	40	8	9	0	0	1.05263	1.125	#DIV/0!
	NtBYT024628.000	NADPH-dependent thioredoxin reductase A	38	30	6	7	0	0	0.789474	1.16667	#DIV/0!
	NtBYT027903.000	Cyclophilin-like peptidyl-prolyl cis-trans isomerase family protein	37	35	54	47	0	0	0.945946	0.87037	#DIV/0!
	NtBYT022037.000	NUP50 (Nucleoporin 50 kDa) protein	37	33	49	28	0	0	0.891892	0.571429	#DIV/0!
	NtBYT027548.002	RNA-binding (RRM/RBD/RNP motifs) family protein	37	43	41	18	0	0	1.16216	0.439024	#DIV/0!
	NtBYT010873.000	ubiquitin-protein ligase 1	37	50	33	35	0	0	1.35135	1.06061	#DIV/0!
	NtBYT030858.001	electron carriers;protein disulfide oxidoreductases	37	37	32	20	0	0	1	0.625	#DIV/0!
	NtBYT029771.001	Nucleolar GTP-binding protein	37	36	26	12	0	0	0.972973	0.461538	#DIV/0!
	NtBYT030886.001	mitochondrial HSO70 2	37	39	26	36	0	0	1.05405	1.38462	#DIV/0!
	NtBYT017991.000	Cam interacting protein 111	37	31	26	20	0	0	0.837838	0.769231	#DIV/0!
	NtBYT030305.001	respiratory burst oxidase homologue D	37	59	25	26	0	0	1.59459	1.04	#DIV/0!
	NtBYT029181.000	ARID/BRIGHT DNA-binding domain-containing protein	37	32	24	16	0	0	0.864865	0.666667	#DIV/0!
	NtBYT029711.001	Protein kinase superfamily protein with octicosapeptide/Phox/Bem1p domain	37	58	24	31	0	0	1.56757	1.29167	#DIV/0!
	NtBYT023568.000	unknown protein	37	32	23	21	0	0	0.864865	0.913043	#DIV/0!
	NtBYT029830.000	DDT domain-containing protein	37	41	23	24	0	0	1.10811	1.04348	#DIV/0!
	NtBYT030886.002	mitochondrial HSO70 2	37	40	21	28	0	0	1.08108	1.33333	#DIV/0!
	NtBYT024585.000	unknown protein	37	38	20	21	0	0	1.02703	1.05	#DIV/0!
	NtBYT026788.000	cysteine-rich RLK (RECEPTOR-like protein kinase) 10	37	0	18	80	0	0	0	4.44444	#DIV/0!
	NtBYT030902.000	UDP-Glycosyltransferase superfamily protein	37	37	15	13	0	0	1	0.866667	#DIV/0!
	NtBYT028655.001	DNAJ heat shock N-terminal domain-containing protein	37	25	14	16	0	0	0.675676	1.14286	#DIV/0!
	NtBYT020138.001	timeless family protein	37	44	11	14	0	0	1.18919	1.27273	#DIV/0!
	NtBYT026160.000	replicon protein A2	37	47	3	0	0	0	1.27027	0	#DIV/0!
	NtBYT030975.000	TOPLESS-related 3	36	57	45	38	0	0	1.58333	0.844444	#DIV/0!
	NtBYT031220.005	Cobalamin-independent synthase family protein	36	33	42	50	0	0	0.916667	1.19048	#DIV/0!
	NtBYT031220.013	Cobalamin-independent synthase family protein	36	33	41	49	0	0	0.916667	1.19512	#DIV/0!
	NtBYT031220.002	methionine synthase 2	36	33	41	49	0	0	0.916667	1.19512	#DIV/0!
	NtBYT026218.001	Histone superfamily protein	36	29	32	38	0	0	0.805556	1.1875	#DIV/0!
	NtBYT024256.001	histone H2A 12	36	46	31	40	0	0	1.27778	1.29032	#DIV/0!
	NtBYT030886.003	mitochondrial HSO70 2	36	39	23	31	0	0	1.08333	1.34783	#DIV/0!
	NtBYT023851.005	copper chaperone for SOD1	36	46	0	0	0	0	1.27778	#DIV/0!	#DIV/0!
	NtBYT028985.000	cyclin-dependent kinase D1;3	35	33	45	47	0	0	0.942857	1.04444	#DIV/0!
	NtBYT026759.003	SMAD/FHA domain-containing protein	35	36	40	39	0	0	1.02857	0.975	#DIV/0!
	NtBYT026472.000	unknown protein	35	35	29	24	0	0	1	0.827586	#DIV/0!
	NtBYT005292.000	phototropin 2	35	41	26	43	0	0	1.17143	1.65385	#DIV/0!
	NtBYT027923.000	P-glycoprotein 20	35	27	21	21	0	0	0.771429	1	#DIV/0!
	NtBYT028499.000	metaxin-related	35	27	13	15	0	0	0.771429	1.15385	#DIV/0!
	NtBYT030040.000	OSBP(oxysterol binding protein)-related protein 1C	35	28	11	8	0	0	0.8	0.727273	#DIV/0!
	NtBYT019843.000	RNA-binding (RRM/RBD/RNP motifs) family protein	35	32	6	14	0	0	0.914286	2.33333	#DIV/0!
	NtBYT030035.003	Zinc knuckle (CCHC-type) family protein	35	47	0	26	0	0	1.34286	#DIV/0!	#DIV/0!
	NtBYT027417.000	unknown protein	34	47	56	42	0	0	1.38235	0.75	#DIV/0!
	NtBYT025886.000	La protein 1	34	28	52	65	0	0	0.823529	1.25	#DIV/0!
	NtBYT024524.000	RING domain ligase2	34	26	44	48	0	0	0.764706	1.09091	#DIV/0!
	NtBYT025919.000	Zinc-binding dehydrogenase family protein	34	38	34	28	0	0	1.11765	0.823529	#DIV/0!
	NtBYT029398.041	NAP1-related protein 2	34	36	31	33	0	0	1.05882	1.06452	#DIV/0!
	NtBYT029398.039	NAP1-related protein 2	34	36	31	30	0	0	1.05882	0.967742	#DIV/0!
	NtBYT030643.000	Kinase-related protein of unknown function (DUF1296)	34	38	30	15	0	0	1.11765	0.5	#DIV/0!
	NtBYT030075.000	coatomer gamma-2 subunit, putative / gamma-2 coat protein, putative / gamma-2 COP, putative	34	22	30	28	0	0	0.647059	0.933333	#DIV/0!
	NtBYT004042.000	Nucleoporin, Nup133/Nup155-like	34	38	28	18	0	0	1.11765	0.642857	#DIV/0!
	NtBYT029989.000	little nuclei1	34	29	24	23	0	0	0.852941	0.958333	#DIV/0!
	NtBYT029427.000	pleiotropic drug resistance 12	34	149	22	91	0	0	4.38235	4.13636	#DIV/0!
	NtBYT024791.000	nucleosome assembly protein1;1	34	30	21	19	0	0	0.882353	0.904762	#DIV/0!
	NtBYT026651.000	unknown protein	34	28	11	22	0	0	0.823529	2	#DIV/0!
	NtBYT026806.003	Octicosapeptide/Phox/Bem1p family protein	34	38	0	21	0	0	1.11765	#DIV/0!	#DIV/0!
	NtBYT031316.000	Sulfite exporter TauE/SafE family protein	33	34	49	57	0	0	1.0303	1.16327	#DIV/0!
	NtBYT028283.008	unknown protein	33	24	47	37	0	0	0.727273	0.787234	#DIV/0!
	NtBYT018942.001	sucrose transporter 2	33	31	38	19	0	0	0.939394	0.5	#DIV/0!
	NtBYT030861.004	Cellulose synthase family protein	33	28	36	24	0	0	0.848485	0.666667	#DIV/0!
	NtBYT031306.010	SAP domain-containing protein	33	42	28	41	0	0	1.27273	1.46429	#DIV/0!
	NtBYT026316.000	unknown protein	33	0	28	26	0	0	0	0.928571	#DIV/0!
	NtBYT027865.000	Ribosomal protein S5 family protein	33	27	22	31	0	0	0.818182	1.40909	#DIV/0!
	NtBYT023285.001	Nucleotide-sugar transporter family protein	33	36	21	17	0	0	1.09091	0.809524	#DIV/0!
	NtBYT031358.002	pumilio 2	33	37	19	32	0	0	1.12121	1.68421	#DIV/0!
	NtBYT030979.001	Polynucleotidyl transferase, ribonuclease H fold protein with HRDC domain	33	37	16	17	0	0	1.12121	1.0625	#DIV/0!
	NtBYT009932.000	type one serine/threonine protein phosphatase 4	33	31	13	19	0	0	0.939394	1.46154	#DIV/0!
	NtBYT026623.000	DNA-binding storekeeper protein-related transcriptional regulator	33	27	13	21	0	0	0.818182	1.61538	#DIV/0!
	NtBYT025081.000	RGPR-related	33	53	12	33	0	0	1.60606	2.75	#DIV/0!
	NtBYT025718.000	RING/U-box superfamily protein	33	38	11	10	0	0	1.15152	0.909091	#DIV/0!
	NtBYT030268.004	RNA-binding KH domain-containing protein	33	22	0	2	0	0	0.666667	#DIV/0!	#DIV/0!
	NtBYT020010.000	transcription regulators	33	21	0	2	0	0	0.636364	#DIV/0!	#DIV/0!
	NtBYT027364.000	Ribosomal protein L10 family protein	33	36	0	0	0	0	1.09091	#DIV/0!	#DIV/0!
	NtBYT030341.011	3'-5'-exoribonuclease family protein	32	29	41	25	0	0	0.90625	0.609756	#DIV/0!
	NtBYT030824.000	signal responsive 1	32	34	25	15	0	0	1.0625	0.6	#DIV/0!
	NtBYT006258.000	plant UBX domain-containing protein 3	32	34	25	22	0	0	1.0625	0.88	#DIV/0!
	NtBYT027035.005	winged-helix DNA-binding transcription factor family protein	32	13	22	23	0	0	0.40625	1.04545	#DIV/0!
	NtBYT027837.000	KH domain-containing protein / zinc finger (CCCH type) family protein	32	41	12	10	0	0	1.28125	0.833333	#DIV/0!
	NtBYT006204.000	SU(VAR)3-9 homolog 5	32	30	7	5	0	0	0.9375	0.714286	#DIV/0!
	NtBYT028046.002	Brassinosteroid signalling positive regulator (BZR1) family protein	32	28	3	0	0	0	0.875	0	#DIV/0!
	NtBYT070443.000	Vacuolar iron transporter (VIT) family protein	32	37	0	0	0	0	1.15625	#DIV/0!	#DIV/0!
	NtBYT030979.000	Polynucleotidyl transferase, ribonuclease H fold protein with HRDC domain	32	37	0	17	0	0	1.15625	#DIV/0!	#DIV/0!
	NtBYT029304.000	unknown protein	32	34	0	0	0	0	1.0625	#DIV/0!	#DIV/0!
	NtBYT029002.001	BCL-2-associated athanogene 7	31	16	35	30	0	0	0.516129	0.857143	#DIV/0!
	NtBYT022503.000	plant UBX domain containing protein 4	31	44	31	33	0	0	1.41935	1.06452	#DIV/0!
	NtBYT028618.000	IQ-domain 31	31	32	19	6	0	0	1.03226	0.315789	#DIV/0!
	NtBYT028053.000	transducin family protein / WD-40 repeat family protein	31	49	17	16	0	0	1.58065	0.941176	#DIV/0!
	NtBYT022604.000	acyl-CoA binding protein 1	31	26	15	13	0	0	0.83871	0.866667	#DIV/0!
	NtBYT024274.000	proteasome inhibitor-related	31	26	12	0	0	0	0.83871	0	#DIV/0!
	NtBYT029260.000	unknown protein	31	41	9	11	0	0	1.32258	1.22222	#DIV/0!
	NtBYT031134.001	myosin 2	31	23	4	4	0	0	0.741935	1	#DIV/0!
	NtBYT023802.002	phosphoprotein phosphatase inhibitors	30	22	39	45	0	0	0.733333	1.15385	#DIV/0!
	NtBYT022415.000	evolutionarily conserved C-terminal region 2	30	31	36	45	0	0	1.03333	1.25	#DIV/0!
	NtBYT027394.000	transcription activators;DNA binding;RNA polymerase II transcription factors;catalytics;transcription initiation factors	30	42	36	34	0	0	1.4	0.944444	#DIV/0!
	NtBYT025999.007	SC35-like splicing factor 28	30	38	33	40	0	0	1.26667	1.21212	#DIV/0!
	NtBYT030576.001	unknown protein	30	37	32	28	0	0	1.23333	0.875	#DIV/0!
	NtBYT029930.000	Pentatricopeptide repeat (PPR) superfamily protein	30	25	31	30	0	0	0.833333	0.967742	#DIV/0!
	NtBYT030274.003	RNA binding;abscisic acid binding	30	26	31	33	0	0	0.866667	1.06452	#DIV/0!
	NtBYT030274.000	RNA binding;abscisic acid binding	30	26	31	35	0	0	0.866667	1.12903	#DIV/0!
	NtBYT029784.004	Calcium-binding EF hand family protein	30	28	27	20	0	0	0.933333	0.740741	#DIV/0!
	NtBYT021867.001	unknown protein	30	28	24	14	0	0	0.933333	0.583333	#DIV/0!
	NtBYT028157.000	cyclin-dependent kinase C;1	30	30	24	24	0	0	1	1	#DIV/0!
	NtBYT029466.000	FMN-linked oxidoreductases superfamily protein	30	30	23	28	0	0	1	1.21739	#DIV/0!
	NtBYT050785.000	chromatin remodeling factor CHD3 (PICKLE)	30	29	21	32	0	0	0.966667	1.52381	#DIV/0!
	NtBYT026007.000	PIN domain-like family protein	30	35	18	19	0	0	1.16667	1.05556	#DIV/0!
	NtBYT026906.004	movement protein binding protein 2C	30	29	17	9	0	0	0.966667	0.529412	#DIV/0!
	NtBYT027568.001	VH1-interacting kinase	30	29	10	8	0	0	0.966667	0.8	#DIV/0!
	NtBYT030834.000	unknown protein	30	25	9	14	0	0	0.833333	1.55556	#DIV/0!
	NtBYT031037.000	FtsJ-like methyltransferase family protein	30	37	0	0	0	0	1.23333	#DIV/0!	#DIV/0!
	NtBYT027237.000	Syntaxin/t-SNARE family protein	30	33	0	0	0	0	1.1	#DIV/0!	#DIV/0!
	NtBYT026726.003	unknown protein	29	46	35	42	0	0	1.58621	1.2	#DIV/0!
	NtBYT027839.000	HSP70-interacting protein 1	28	27	94	94	0	0	0.964286	1	#DIV/0!
	NtBYT028522.001	DEAD box RNA helicase (PRH75)	28	13	61	41	0	0	0.464286	0.672131	#DIV/0!
	NtBYT024613.006	arginine/serine-rich zinc knuckle-containing protein 33	28	27	50	32	0	0	0.964286	0.64	#DIV/0!
	NtBYT019049.000	Enolase	28	22	41	87	0	0	0.785714	2.12195	#DIV/0!
	NtBYT030744.001	RNA binding (RRM/RBD/RNP motifs) family protein	28	35	41	36	0	0	1.25	0.878049	#DIV/0!
	NtBYT025842.001	nucleosome assembly protein 1;2	28	20	37	28	0	0	0.714286	0.756757	#DIV/0!
	NtBYT025842.002	nucleosome assembly protein 1;3	28	20	37	28	0	0	0.714286	0.756757	#DIV/0!
	NtBYT030744.004	RNA binding (RRM/RBD/RNP motifs) family protein	27	33	41	36	0	0	1.22222	0.878049	#DIV/0!
	NtBYT003385.000	NPK1-related protein kinase 1	27	15	35	12	0	0	0.555556	0.342857	#DIV/0!
	NtBYT025290.001	unknown protein	27	24	33	25	0	0	0.888889	0.757576	#DIV/0!
	NtBYT031281.009	HEAT repeat ;HECT-domain (ubiquitin-transferase)	27	24	0	0	0	0	0.888889	#DIV/0!	#DIV/0!
	NtBYT026626.000	Patatin-like phospholipase family protein	27	57	0	6	0	0	2.11111	#DIV/0!	#DIV/0!
	NtBYT031168.017	TRAF-like superfamily protein	27	0	0	0	0	0	0	#DIV/0!	#DIV/0!
	NtBYT029798.000	receptor-like kinase 1	27	39	0	0	0	0	1.44444	#DIV/0!	#DIV/0!
	NtBYT030569.000	Major facilitator superfamily protein	26	33	38	25	0	0	1.26923	0.657895	#DIV/0!
	NtBYT027628.001	temperature sensing protein-related	26	22	34	22	0	0	0.846154	0.647059	#DIV/0!
	NtBYT026029.000	unknown protein	26	16	31	0	0	0	0.615385	0	#DIV/0!
	NtBYT028829.000	unknown protein	26	39	30	24	0	0	1.5	0.8	#DIV/0!
	NtBYT026218.000	Histone superfamily protein	26	17	28	29	0	0	0.653846	1.03571	#DIV/0!
	NtBYT025999.006	SC35-like splicing factor 28	26	33	28	40	0	0	1.26923	1.42857	#DIV/0!
	NtBYT019797.000	KH domain-containing protein	26	29	23	16	0	0	1.11538	0.695652	#DIV/0!
	NtBYT029468.000	Transducin/WD40 repeat-like superfamily protein	26	23	17	13	0	0	0.884615	0.764706	#DIV/0!
	NtBYT029989.001	little nuclei1	26	22	15	15	0	0	0.846154	1	#DIV/0!
	NtBYT009909.000	protein tyrosine phosphatase 1	26	29	14	19	0	0	1.11538	1.35714	#DIV/0!
	NtBYT022982.000	hydroxyproline-rich glycoprotein family protein	26	27	12	22	0	0	1.03846	1.83333	#DIV/0!
	NtBYT028076.000	AT hook motif DNA-binding family protein	26	14	10	8	0	0	0.538462	0.8	#DIV/0!
	NtBYT028446.001	Syntaxin/t-SNARE family protein	26	18	9	3	0	0	0.692308	0.333333	#DIV/0!
	NtBYT031268.000	ABC transporter family protein	26	19	9	0	0	0	0.730769	0	#DIV/0!
	NtBYT030811.002	P-loop containing nucleoside triphosphate hydrolases superfamily protein	26	27	6	10	0	0	1.03846	1.66667	#DIV/0!
	NtBYT028217.000	Heat shock protein DnaJ, N-terminal with domain of unknown function (DUF1977)	26	34	4	8	0	0	1.30769	2	#DIV/0!
	NtBYT031255.027	Sas10/U3 ribonucleoprotein (Utp) family protein	26	30	3	0	0	0	1.15385	0	#DIV/0!
	NtBYT018359.000	RAB GTPASE HOMOLOG B18	26	25	1	0	0	0	0.961538	0	#DIV/0!
	NtBYT027438.000	heat shock protein 70	26	17	0	61	0	0	0.653846	#DIV/0!	#DIV/0!
	NtBYT027438.001	heat shock protein 70	26	17	0	60	0	0	0.653846	#DIV/0!	#DIV/0!
	NtBYT029784.007	Calcium-binding EF hand family protein	26	23	0	1	0	0	0.884615	#DIV/0!	#DIV/0!
	NtBYT028861.000	Octicosapeptide/Phox/Bem1p family protein	26	33	0	0	0	0	1.26923	#DIV/0!	#DIV/0!
	NtBYT026763.000	DENN (AEX-3) domain-containing protein	26	32	0	0	0	0	1.23077	#DIV/0!	#DIV/0!
	NtBYT029666.000	LETM1-like protein	25	23	39	35	0	0	0.92	0.897436	#DIV/0!
	NtBYT021907.002	Translation initiation factor SUI1 family protein	25	17	29	22	0	0	0.68	0.758621	#DIV/0!
	NtBYT030625.000	phosphatidylinositol 4-OH kinase beta1	25	19	26	19	0	0	0.76	0.730769	#DIV/0!
	NtBYT019886.000	arabinose kinase	25	25	24	20	0	0	1	0.833333	#DIV/0!
	NtBYT027970.000	glutamate decarboxylase 4	25	60	23	58	0	0	2.4	2.52174	#DIV/0!
	NtBYT021942.003	Ribosomal protein L18ae family	25	26	21	19	0	0	1.04	0.904762	#DIV/0!
	NtBYT025842.009	nucleosome assembly protein 1;2	25	28	19	16	0	0	1.12	0.842105	#DIV/0!
	NtBYT029731.001	ARM repeat superfamily protein	25	24	18	30	0	0	0.96	1.66667	#DIV/0!
	NtBYT020021.000	high mobility group A	25	9	18	10	0	0	0.36	0.555556	#DIV/0!
	NtBYT027478.002	CYCLIN B1;5	25	21	16	12	0	0	0.84	0.75	#DIV/0!
	NtBYT018404.000	Plant protein of unknown function (DUF827)	25	29	11	14	0	0	1.16	1.27273	#DIV/0!
	NtBYT025943.000	Octicosapeptide/Phox/Bem1p family protein	25	25	11	9	0	0	1	0.818182	#DIV/0!
	NtBYT023315.001	Transcription elongation factor (TFIIS) family protein	25	30	7	16	0	0	1.2	2.28571	#DIV/0!
	NtBYT022586.000	SNARE associated Golgi protein family	25	24	6	4	0	0	0.96	0.666667	#DIV/0!
	NtBYT030584.002	Polymerase/histidinol phosphatase-like	25	0	5	0	0	0	0	0	#DIV/0!
	NtBYT029716.001	nucleolar protein gar2-related	25	14	3	4	0	0	0.56	1.33333	#DIV/0!
	NtBYT042487.000	unknown protein	25	41	0	20	0	0	1.64	#DIV/0!	#DIV/0!
	NtBYT025798.001	Single-stranded nucleic acid binding R3H protein	25	29	0	3	0	0	1.16	#DIV/0!	#DIV/0!
	NtBYT018918.000	translocase of outer membrane 20 kDa subunit 3	25	0	0	0	0	0	0	#DIV/0!	#DIV/0!
	NtBYT024613.005	arginine/serine-rich zinc knuckle-containing protein 33	24	24	50	32	0	0	1	0.64	#DIV/0!
	NtBYT027083.003	DEAD box RNA helicase 1	24	19	45	25	0	0	0.791667	0.555556	#DIV/0!
	NtBYT026295.000	Galactose oxidase/kelch repeat superfamily protein	24	24	35	30	0	0	1	0.857143	#DIV/0!
	NtBYT029301.002	Tubulin/FtsZ family protein	24	22	30	0	0	0	0.916667	0	#DIV/0!
	NtBYT029301.005	Tubulin/FtsZ family protein	24	22	30	0	0	0	0.916667	0	#DIV/0!
	NtBYT030517.001	evolutionarily conserved C-terminal region 5	24	29	30	26	0	0	1.20833	0.866667	#DIV/0!
	NtBYT025013.000	RNA-binding (RRM/RBD/RNP motifs) family protein	24	31	29	26	0	0	1.29167	0.896552	#DIV/0!
	NtBYT027068.000	Ribosomal protein L4/L1 family	24	26	26	33	0	0	1.08333	1.26923	#DIV/0!
	NtBYT025653.004	ubiquitin-associated (UBA)/TS-N domain-containing protein	24	10	22	22	0	0	0.416667	1	#DIV/0!
	NtBYT028771.000	Histidine kinase-, DNA gyrase B-, and HSP90-like ATPase family protein	24	26	21	26	0	0	1.08333	1.2381	#DIV/0!
	NtBYT030858.003	electron carriers;protein disulfide oxidoreductases	24	30	21	15	0	0	1.25	0.714286	#DIV/0!
	NtBYT025638.001	Alba DNA/RNA-binding protein	24	33	19	21	0	0	1.375	1.10526	#DIV/0!
	NtBYT028581.000	RAN GTPase activating protein 2	24	18	17	10	0	0	0.75	0.588235	#DIV/0!
	NtBYT031256.000	unknown protein	24	20	17	15	0	0	0.833333	0.882353	#DIV/0!
	NtBYT031256.004	unknown protein	24	20	15	15	0	0	0.833333	1	#DIV/0!
	NtBYT029656.000	Phosphofructokinase family protein	24	16	13	10	0	0	0.666667	0.769231	#DIV/0!
	NtBYT010212.000	histone-lysine N-methyltransferases	24	28	9	18	0	0	1.16667	2	#DIV/0!
	NtBYT029840.001	poly(ADP-ribose) polymerase	24	0	6	19	0	0	0	3.16667	#DIV/0!
	NtBYT029327.000	ubiquitin-specific protease 6	24	17	5	0	0	0	0.708333	0	#DIV/0!
	NtBYT028569.001	Leucine-rich repeat protein kinase family protein	24	32	1	0	0	0	1.33333	0	#DIV/0!
	NtBYT016561.000	IAA carboxylmethyltransferase 1	24	20	0	1	0	0	0.833333	#DIV/0!	#DIV/0!
	NtBYT024684.000	Ribosomal L28 family	24	26	0	2	0	0	1.08333	#DIV/0!	#DIV/0!
	NtBYT021795.001	Plant protein of unknown function (DUF827)	24	15	0	0	0	0	0.625	#DIV/0!	#DIV/0!
	NtBYT023920.000	heat-shock protein 70T-2	24	21	0	0	0	0	0.875	#DIV/0!	#DIV/0!
	NtBYT019145.002	P-loop containing nucleoside triphosphate hydrolases superfamily protein	23	26	47	39	0	0	1.13043	0.829787	#DIV/0!
	NtBYT030510.005	mRNAadenosine methylase	23	28	36	29	0	0	1.21739	0.805556	#DIV/0!
	NtBYT022936.000	Protein of unknown function (DUF544)	23	30	35	24	0	0	1.30435	0.685714	#DIV/0!
	NtBYT027156.002	DEA(D/H)-box RNA helicase family protein	23	21	34	23	0	0	0.913043	0.676471	#DIV/0!
	NtBYT026285.000	UDP-glucuronic acid decarboxylase 1	23	25	29	25	0	0	1.08696	0.862069	#DIV/0!
	NtBYT028501.000	Kinesin motor family protein	23	26	28	9	0	0	1.13043	0.321429	#DIV/0!
	NtBYT006458.001	TPX2 (targeting protein for Xklp2) protein family	23	14	26	17	0	0	0.608696	0.653846	#DIV/0!
	NtBYT015019.000	peroxisome 1	23	26	23	9	0	0	1.13043	0.391304	#DIV/0!
	NtBYT015127.003	unknown protein	23	25	23	27	0	0	1.08696	1.17391	#DIV/0!
	NtBYT032167.000	unknown protein	23	10	22	4	0	0	0.434783	0.181818	#DIV/0!
	NtBYT029332.001	Nucleotide-sugar transporter family protein	23	20	20	0	0	0	0.869565	0	#DIV/0!
	NtBYT029350.000	FKBP-like peptidyl-prolyl cis-trans isomerase family protein	23	42	18	15	0	0	1.82609	0.833333	#DIV/0!
	NtBYT018990.000	Ribosomal L5P family protein	23	23	18	21	0	0	1	1.16667	#DIV/0!
	NtBYT002494.000	ARF-GAP domain 9	23	18	18	19	0	0	0.782609	1.05556	#DIV/0!
	NtBYT025381.000	Protein kinase superfamily protein	23	20	17	24	0	0	0.869565	1.41176	#DIV/0!
	NtBYT029350.001	FKBP-like peptidyl-prolyl cis-trans isomerase family protein	23	42	16	15	0	0	1.82609	0.9375	#DIV/0!
	NtBYT028986.000	DNAJ heat shock N-terminal domain-containing protein	23	25	16	14	0	0	1.08696	0.875	#DIV/0!
	NtBYT019424.000	unknown protein	23	25	14	9	0	0	1.08696	0.642857	#DIV/0!
	NtBYT024928.001	zinc knuckle (CCHC-type) family protein	23	26	14	12	0	0	1.13043	0.857143	#DIV/0!
	NtBYT030804.001	unknown protein	23	22	14	23	0	0	0.956522	1.64286	#DIV/0!
	NtBYT029961.000	glutaredoxin-related	23	17	13	3	0	0	0.73913	0.230769	#DIV/0!
	NtBYT031306.003	SAP domain-containing protein	23	25	10	12	0	0	1.08696	1.2	#DIV/0!
	NtBYT031024.000	Transducin/WD40 repeat-like superfamily protein	23	23	9	6	0	0	1	0.666667	#DIV/0!
	NtBYT028989.001	TCP-1/cpn60 chaperonin family protein	23	22	8	5	0	0	0.956522	0.625	#DIV/0!
	NtBYT028989.000	TCP-1/cpn60 chaperonin family protein	23	22	8	8	0	0	0.956522	1	#DIV/0!
	NtBYT024657.000	Tetraspanin family protein	23	25	6	7	0	0	1.08696	1.16667	#DIV/0!
	NtBYT030595.000	target of rapamycin	23	20	5	8	0	0	0.869565	1.6	#DIV/0!
	NtBYT027405.000	Nuclear pore complex protein	23	11	3	5	0	0	0.478261	1.66667	#DIV/0!
	NtBYT030036.020	nitrilase 4	23	0	2	2	0	0	0	1	#DIV/0!
	NtBYT026644.001	ubiquitin-specific protease 24	23	17	1	0	0	0	0.73913	0	#DIV/0!
	NtBYT029742.000	Zinc finger C-x8-C-x5-C-x3-H type family protein	23	24	0	0	0	0	1.04348	#DIV/0!	#DIV/0!
	NtBYT026243.000	Ankyrin repeat family protein	23	26	0	0	0	0	1.13043	#DIV/0!	#DIV/0!
	NtBYT031145.003	Tetratricopeptide repeat (TPR)-like superfamily protein	23	24	0	0	0	0	1.04348	#DIV/0!	#DIV/0!
	NtBYT027418.001	Ubiquitin-like superfamily protein	23	22	0	0	0	0	0.956522	#DIV/0!	#DIV/0!
	NtBYT027730.000	DNA repair protein Rad4 family	23	27	0	12	0	0	1.17391	#DIV/0!	#DIV/0!
	NtBYT030492.000	DNA polymerase alpha 2	22	16	31	30	0	0	0.727273	0.967742	#DIV/0!
	NtBYT023727.000	Spo11/DNA topoisomerase VI, subunit A protein	22	26	29	30	0	0	1.18182	1.03448	#DIV/0!
	NtBYT026659.000	Transducin family protein / WD-40 repeat family protein	22	8	26	14	0	0	0.363636	0.538462	#DIV/0!
	NtBYT025437.000	ATP binding microtubule motor family protein	22	16	22	9	0	0	0.727273	0.409091	#DIV/0!
	NtBYT030953.003	unknown protein	22	24	22	23	0	0	1.09091	1.04545	#DIV/0!
	NtBYT029585.000	HEAT repeat ;HECT-domain (ubiquitin-transferase)	22	15	22	12	0	0	0.681818	0.545455	#DIV/0!
	NtBYT025585.000	HEAT repeat-containing protein	22	39	20	23	0	0	1.77273	1.15	#DIV/0!
	NtBYT024881.000	Hyaluronan / mRNA binding family	22	16	19	12	0	0	0.727273	0.631579	#DIV/0!
	NtBYT031256.006	unknown protein	22	17	15	15	0	0	0.772727	1	#DIV/0!
	NtBYT029900.002	Protein kinase superfamily protein	22	21	14	16	0	0	0.954545	1.14286	#DIV/0!
	NtBYT030282.005	nuclear protein X1	22	16	10	14	0	0	0.727273	1.4	#DIV/0!
	NtBYT031136.002	ubiquitin-protein ligases	22	0	9	4	0	0	0	0.444444	#DIV/0!
	NtBYT030526.001	Ubiquitin-like superfamily protein	22	9	8	7	0	0	0.409091	0.875	#DIV/0!
	NtBYT027400.000	RNA-binding (RRM/RBD/RNP motifs) family protein	22	28	7	0	0	0	1.27273	0	#DIV/0!
	NtBYT028572.000	transcription activators	22	26	5	0	0	0	1.18182	0	#DIV/0!
	NtBYT022590.000	cyclin-dependent kinase B2;2	22	12	4	1	0	0	0.545455	0.25	#DIV/0!
	NtBYT025523.000	Protein of unknown function (DUF2361)	22	10	3	0	0	0	0.454545	0	#DIV/0!
	NtBYT020894.000	Major Facilitator Superfamily with SPX (SYG1/Pho81/XPR1) domain-containing protein	22	19	2	2	0	0	0.863636	1	#DIV/0!
	NtBYT046860.000	unknown protein	22	35	1	2	0	0	1.59091	2	#DIV/0!
	NtBYT007615.000	Chaperone DnaJ-domain superfamily protein	22	22	0	0	0	0	1	#DIV/0!	#DIV/0!
	NtBYT015368.000	2A phosphatase associated protein of 46 kD	22	29	0	0	0	0	1.31818	#DIV/0!	#DIV/0!
	NtBYT032755.000	60S acidic ribosomal protein family	22	25	0	4	0	0	1.13636	#DIV/0!	#DIV/0!
	NtBYT027527.000	RNA helicase 36	22	1	0	0	0	0	0.0454545	#DIV/0!	#DIV/0!
	NtBYT020553.000	DEK domain-containing chromatin associated protein	21	27	50	30	0	0	1.28571	0.6	#DIV/0!
	NtBYT024613.001	arginine/serine-rich zinc knuckle-containing protein 33	21	24	45	32	0	0	1.14286	0.711111	#DIV/0!
	NtBYT024630.002	translocase of outer membrane 22-V	21	30	26	25	0	0	1.42857	0.961538	#DIV/0!
	NtBYT030008.001	Tudor/PWWP/MBT superfamily protein	21	31	25	33	0	0	1.47619	1.32	#DIV/0!
	NtBYT028587.002	unknown protein	21	24	24	22	0	0	1.14286	0.916667	#DIV/0!
	NtBYT031303.001	Outer arm dynein light chain 1 protein	21	17	23	19	0	0	0.809524	0.826087	#DIV/0!
	NtBYT024368.000	Chloroplast J-like domain 1	21	31	23	21	0	0	1.47619	0.913043	#DIV/0!
	NtBYT021430.000	Arabidopsis protein of unknown function (DUF241)	21	18	21	8	0	0	0.857143	0.380952	#DIV/0!
	NtBYT015901.000	unknown protein	21	10	21	6	0	0	0.47619	0.285714	#DIV/0!
	NtBYT022120.000	transcription coactivators	21	27	20	20	0	0	1.28571	1	#DIV/0!
	NtBYT015202.000	Aldolase superfamily protein	21	19	20	29	0	0	0.904762	1.45	#DIV/0!
	NtBYT031699.000	2-oxoglutarate (2OG) and Fe(II)-dependent oxygenase superfamily protein	21	15	18	6	0	0	0.714286	0.333333	#DIV/0!
	NtBYT030405.000	multidrug resistance-associated protein 2	21	15	16	3	0	0	0.714286	0.1875	#DIV/0!
	NtBYT030581.002	tRNAse Z4	21	23	15	14	0	0	1.09524	0.933333	#DIV/0!
	NtBYT029208.001	Ankyrin repeat family protein	21	32	13	7	0	0	1.52381	0.538462	#DIV/0!
	NtBYT030978.001	PAS domain-containing protein tyrosine kinase family protein	21	4	12	5	0	0	0.190476	0.416667	#DIV/0!
	NtBYT030212.000	AT-hook motif nuclear-localized protein 19	21	0	8	0	0	0	0	0	#DIV/0!
	NtBYT030408.000	Prolyl oligopeptidase family protein	21	20	7	11	0	0	0.952381	1.57143	#DIV/0!
	NtBYT030756.006	Leucine-rich repeat (LRR) family protein	21	8	6	6	0	0	0.380952	1	#DIV/0!
	NtBYT020935.000	protein kinase family protein / peptidoglycan-binding LysM domain-containing protein	21	20	1	0	0	0	0.952381	0	#DIV/0!
	NtBYT030015.002	bromo-adjacent homology (BAH) domain-containing protein	21	33	0	26	0	0	1.57143	#DIV/0!	#DIV/0!
	NtBYT027130.002	zinc ion binding	21	22	0	0	0	0	1.04762	#DIV/0!	#DIV/0!
	NtBYT030081.003	nitrate reductase 1	21	39	0	10	0	0	1.85714	#DIV/0!	#DIV/0!
	NtBYT029410.000	Major facilitator superfamily protein	21	14	0	6	0	0	0.666667	#DIV/0!	#DIV/0!
	NtBYT024842.002	unknown protein	21	12	0	0	0	0	0.571429	#DIV/0!	#DIV/0!
	NtBYT029467.000	NHL domain-containing protein	21	0	0	0	0	0	0	#DIV/0!	#DIV/0!
	NtBYT030465.000	ARM repeat superfamily protein	20	16	61	50	0	0	0.8	0.819672	#DIV/0!
	NtBYT028962.000	glycine-rich protein	20	21	42	42	0	0	1.05	1	#DIV/0!
	NtBYT032458.000	soluble N-ethylmaleimide-sensitive factor adaptor protein 33	20	29	35	30	0	0	1.45	0.857143	#DIV/0!
	NtBYT021737.000	26S proteasome regulatory complex, non-ATPase subcomplex, Rpn2/Psmd1 subunit	20	13	35	23	0	0	0.65	0.657143	#DIV/0!
	NtBYT026319.001	20S proteasome alpha subunit E2	20	18	32	26	0	0	0.9	0.8125	#DIV/0!
	NtBYT027884.000	Protein kinase superfamily protein with octicosapeptide/Phox/Bem1p domain	20	16	30	23	0	0	0.8	0.766667	#DIV/0!
	NtBYT028163.001	cyclin family	20	16	30	13	0	0	0.8	0.433333	#DIV/0!
	NtBYT026741.000	exocyst complex component sec15B	20	8	27	5	0	0	0.4	0.185185	#DIV/0!
	NtBYT027591.001	Protein kinase superfamily protein	20	29	25	30	0	0	1.45	1.2	#DIV/0!
	NtBYT022539.000	autoinhibited Ca2+ -ATPase, isoform 8	20	16	23	15	0	0	0.8	0.652174	#DIV/0!
	NtBYT028143.001	CCCH-type zinc finger family protein	20	28	21	35	0	0	1.4	1.66667	#DIV/0!
	NtBYT027920.000	basic region/leucine zipper transcription factor 16	20	22	19	26	0	0	1.1	1.36842	#DIV/0!
	NtBYT022768.000	Ribosomal protein L7Ae/L30e/S12e/Gadd45 family protein	20	18	16	21	0	0	0.9	1.3125	#DIV/0!
	NtBYT029906.000	DegP protease 9	20	19	16	14	0	0	0.95	0.875	#DIV/0!
	NtBYT018801.000	Ribosomal protein L7Ae/L30e/S12e/Gadd45 family protein	20	18	15	18	0	0	0.9	1.2	#DIV/0!
	NtBYT031206.001	chromatin remodeling 5	20	13	12	8	0	0	0.65	0.666667	#DIV/0!
	NtBYT023877.001	Calmodulin-binding transcription activator protein with CG-1 and Ankyrin domains	20	10	12	7	0	0	0.5	0.583333	#DIV/0!
	NtBYT018614.000	rhamnose biosynthesis 1	20	13	12	0	0	0	0.65	0	#DIV/0!
	NtBYT030078.000	RNA-binding (RRM/RBD/RNP motifs) family protein	20	27	11	12	0	0	1.35	1.09091	#DIV/0!
	NtBYT029565.000	chloride channel C	20	19	11	8	0	0	0.95	0.727273	#DIV/0!
	NtBYT029233.000	unknown protein	20	24	10	9	0	0	1.2	0.9	#DIV/0!
	NtBYT024477.000	calcineurin B-like 3	20	18	9	5	0	0	0.9	0.555556	#DIV/0!
	NtBYT031109.000	VPS54	20	22	9	4	0	0	1.1	0.444444	#DIV/0!
	NtBYT030531.000	unknown protein	20	26	7	13	0	0	1.3	1.85714	#DIV/0!
	NtBYT038158.000	unknown protein	20	34	6	0	0	0	1.7	0	#DIV/0!
	NtBYT027712.001	unknown protein	20	14	5	8	0	0	0.7	1.6	#DIV/0!
	NtBYT030886.005	heat shock protein 70 (Hsp 70) family protein	20	0	4	6	0	0	0	1.5	#DIV/0!
	NtBYT031140.000	stomatal cytokinesis defective / SCD1 protein (SCD1)	20	26	4	6	0	0	1.3	1.5	#DIV/0!
	NtBYT030709.000	Calcium-dependent phospholipid-binding Copine family protein	20	18	4	1	0	0	0.9	0.25	#DIV/0!
	NtBYT006002.000	origin recognition complex subunit 3	20	17	0	0	0	0	0.85	#DIV/0!	#DIV/0!
	NtBYT031273.000	RNA polymerase subunit beta	19	19	30	28	0	0	1	0.933333	#DIV/0!
	NtBYT028946.000	SART-1 family	19	25	25	18	0	0	1.31579	0.72	#DIV/0!
	NtBYT030897.001	myosin 1	19	17	20	16	0	0	0.894737	0.8	#DIV/0!
	NtBYT029386.000	RNA helicase family protein	19	20	20	22	0	0	1.05263	1.1	#DIV/0!
	NtBYT027737.000	Ribosomal protein L24e family protein	19	16	19	22	0	0	0.842105	1.15789	#DIV/0!
	NtBYT027737.005	Ribosomal protein L24e family protein	19	16	19	22	0	0	0.842105	1.15789	#DIV/0!
	NtBYT028473.001	Ubiquitin-specific protease family C19-related protein	19	19	18	17	0	0	1	0.944444	#DIV/0!
	NtBYT028725.001	BSD domain-containing protein	19	17	18	10	0	0	0.894737	0.555556	#DIV/0!
	NtBYT025196.001	Nucleotide-sugar transporter family protein	19	16	18	2	0	0	0.842105	0.111111	#DIV/0!
	NtBYT030052.000	CASC3/Barentsz eIF4AIII binding	19	39	18	27	0	0	2.05263	1.5	#DIV/0!
	NtBYT028977.000	unknown protein	19	28	18	15	0	0	1.47368	0.833333	#DIV/0!
	NtBYT027884.001	Protein kinase superfamily protein with octicosapeptide/Phox/Bem1p domain	19	16	17	18	0	0	0.842105	1.05882	#DIV/0!
	NtBYT023675.000	Disease resistance protein (CC-NBS-LRR class) family	19	8	17	14	0	0	0.421053	0.823529	#DIV/0!
	NtBYT030869.000	DNA-directed RNA polymerase family protein	19	11	16	18	0	0	0.578947	1.125	#DIV/0!
	NtBYT027737.006	Ribosomal protein L24e family protein	19	16	16	20	0	0	0.842105	1.25	#DIV/0!
	NtBYT019902.000	Ubiquitin-specific protease family C19-related protein	19	33	15	12	0	0	1.73684	0.8	#DIV/0!
	NtBYT014068.000	Mitogen activated protein kinase kinase kinase-related	19	17	15	7	0	0	0.894737	0.466667	#DIV/0!
	NtBYT023992.002	Ribosomal L5P family protein	19	17	14	15	0	0	0.894737	1.07143	#DIV/0!
	NtBYT019432.001	general regulatory factor 11	19	19	13	7	0	0	1	0.538462	#DIV/0!
	NtBYT029720.000	oxidoreductase, 2OG-Fe(II) oxygenase family protein	19	18	13	10	0	0	0.947368	0.769231	#DIV/0!
	NtBYT023992.000	Ribosomal L5P family protein	19	17	13	15	0	0	0.894737	1.15385	#DIV/0!
	NtBYT028010.000	PAP/OAS1 substrate-binding domain superfamily	19	9	12	5	0	0	0.473684	0.416667	#DIV/0!
	NtBYT011321.000	Tudor/PWWP/MBT superfamily protein	19	16	12	7	0	0	0.842105	0.583333	#DIV/0!
	NtBYT029676.000	ARID/BRIGHT DNA-binding domain-containing protein	19	12	11	7	0	0	0.631579	0.636364	#DIV/0!
	NtBYT022720.001	flavodoxin family protein / radical SAM domain-containing protein	19	13	11	4	0	0	0.684211	0.363636	#DIV/0!
	NtBYT020284.000	UDP-glucuronic acid decarboxylase 1	19	28	9	7	0	0	1.47368	0.777778	#DIV/0!
	NtBYT024571.000	Rho termination factor	19	19	7	7	0	0	1	1	#DIV/0!
	NtBYT030999.002	26S proteasome regulatory subunit S2 1A	19	8	7	3	0	0	0.421053	0.428571	#DIV/0!
	NtBYT030999.001	26S proteasome regulatory subunit S2 1A	19	8	7	4	0	0	0.421053	0.571429	#DIV/0!
	NtBYT030764.018	hercules receptor kinase 1	19	20	5	3	0	0	1.05263	0.6	#DIV/0!
	NtBYT030661.002	formin homology 1	19	18	4	11	0	0	0.947368	2.75	#DIV/0!
	NtBYT028228.000	EamA-like transporter family	19	13	3	4	0	0	0.684211	1.33333	#DIV/0!
	NtBYT028366.000	Senescence/dehydration-associated protein-related	19	21	2	5	0	0	1.10526	2.5	#DIV/0!
	NtBYT030916.002	chromatin-remodeling protein 11	18	21	32	44	0	0	1.16667	1.375	#DIV/0!
	NtBYT029797.000	Phosphoglycerate mutase-like family protein	18	21	28	45	0	0	1.16667	1.60714	#DIV/0!
	NtBYT026621.000	glyceraldehyde-3-phosphate dehydrogenase C2	18	20	27	0	0	0	1.11111	0	#DIV/0!
	NtBYT030905.002	splicing factor PWI domain-containing protein / RNA recognition motif (RRM)-containing protein	18	26	26	25	0	0	1.44444	0.961538	#DIV/0!
	NtBYT026880.000	RNA-binding (RRM/RBD/RNP motifs) family protein	18	18	22	15	0	0	1	0.681818	#DIV/0!
	NtBYT029021.000	S-adenosyl-L-methionine-dependent methyltransferases superfamily protein	18	15	22	16	0	0	0.833333	0.727273	#DIV/0!
	NtBYT029589.000	phosphoglucose isomerase 1	18	14	20	20	0	0	0.777778	1	#DIV/0!
	NtBYT026856.000	Protein of unknown function (DUF1664)	18	17	19	9	0	0	0.944444	0.473684	#DIV/0!
	NtBYT030692.003	calcium-dependent protein kinase 13	18	17	17	14	0	0	0.944444	0.823529	#DIV/0!
	NtBYT030140.003	unknown protein	18	19	16	15	0	0	1.05556	0.9375	#DIV/0!
	NtBYT030850.000	unknown protein	18	15	15	11	0	0	0.833333	0.733333	#DIV/0!
	NtBYT030054.001	S-adenosyl-L-methionine-dependent methyltransferases superfamily protein	18	13	15	8	0	0	0.722222	0.533333	#DIV/0!
	NtBYT026817.001	general regulatory factor 2	18	27	15	9	0	0	1.5	0.6	#DIV/0!
	NtBYT026987.003	5'-3' exonuclease family protein	18	8	15	0	0	0	0.444444	0	#DIV/0!
	NtBYT025063.000	Transducin family protein / WD-40 repeat family protein	18	12	12	18	0	0	0.666667	1.5	#DIV/0!
	NtBYT028638.001	cation-chloride co-transporter 1	18	15	10	5	0	0	0.833333	0.5	#DIV/0!
	NtBYT031129.001	ketose-bisphosphate aldolase class-II family protein	18	18	8	15	0	0	1	1.875	#DIV/0!
	NtBYT030953.001	unknown protein	18	17	7	11	0	0	0.944444	1.57143	#DIV/0!
	NtBYT028463.000	AGC (cAMP-dependent, cGMP-dependent and protein kinase C) kinase family protein	18	33	7	4	0	0	1.83333	0.571429	#DIV/0!
	NtBYT023641.000	CTC-interacting domain 6	18	4	7	0	0	0	0.222222	0	#DIV/0!
	NtBYT031136.003	ubiquitin-protein ligases	18	24	6	10	0	0	1.33333	1.66667	#DIV/0!
	NtBYT028220.004	ARM repeat superfamily protein	18	19	5	12	0	0	1.05556	2.4	#DIV/0!
	NtBYT029818.000	exocyst subunit exo70 family protein F1	18	25	3	0	0	0	1.38889	0	#DIV/0!
	NtBYT030478.004	zinc finger (MYND type) family protein / programmed cell death 2 C-terminal domain-containing protein	18	6	2	0	0	0	0.333333	0	#DIV/0!
	NtBYT025864.004	Histone superfamily protein	18	12	0	0	0	0	0.666667	#DIV/0!	#DIV/0!
	NtBYT025864.003	Histone superfamily protein	18	12	0	0	0	0	0.666667	#DIV/0!	#DIV/0!
	NtBYT020793.003	thioredoxin H-type 9	18	13	0	0	0	0	0.722222	#DIV/0!	#DIV/0!
	NtBYT020339.002	SET-domain containing protein lysine methyltransferase family protein	18	15	0	4	0	0	0.833333	#DIV/0!	#DIV/0!
	NtBYT029339.001	Zinc finger C-x8-C-x5-C-x3-H type family protein	18	24	0	27	0	0	1.33333	#DIV/0!	#DIV/0!
	NtBYT027134.000	acyl-CoA dehydrogenase-related	18	0	0	0	0	0	0	#DIV/0!	#DIV/0!
	NtBYT029992.000	K+ efflux antiporter 2	17	25	52	47	0	0	1.47059	0.903846	#DIV/0!
	NtBYT025917.000	ARM repeat superfamily protein	17	42	43	40	0	0	2.47059	0.930233	#DIV/0!
	NtBYT030706.000	transducin family protein / WD-40 repeat family protein	17	17	31	6	0	0	1	0.193548	#DIV/0!
	NtBYT030027.001	IQ-domain 2	17	1	23	7	0	0	0.0588235	0.304348	#DIV/0!
	NtBYT027376.001	nucleobase-ascorbate transporter 12	17	11	22	14	0	0	0.647059	0.636364	#DIV/0!
	NtBYT023911.001	cytidinediphosphate diacylglycerol synthase 2	17	17	19	12	0	0	1	0.631579	#DIV/0!
	NtBYT030009.000	Calcium-dependent lipid-binding (CaLB domain) family protein	17	6	18	13	0	0	0.352941	0.722222	#DIV/0!
	NtBYT018202.000	unknown protein	17	21	18	5	0	0	1.23529	0.277778	#DIV/0!
	NtBYT023126.000	RPM1 interacting protein 4	17	20	17	17	0	0	1.17647	1	#DIV/0!
	NtBYT020809.000	DEAD box RNA helicase 1	17	17	16	14	0	0	1	0.875	#DIV/0!
	NtBYT031461.000	tubulin alpha-5	17	19	15	14	0	0	1.11765	0.933333	#DIV/0!
	NtBYT024142.000	aldehyde dehydrogenase 10A8	17	13	15	13	0	0	0.764706	0.866667	#DIV/0!
	NtBYT028616.000	ARF-GAP domain 2	17	0	14	9	0	0	0	0.642857	#DIV/0!
	NtBYT025618.003	RING 1A	17	18	13	16	0	0	1.05882	1.23077	#DIV/0!
	NtBYT031206.002	chromatin remodeling 5	17	9	12	8	0	0	0.529412	0.666667	#DIV/0!
	NtBYT030630.003	Domain of unknown function (DUF3444)	17	21	10	18	0	0	1.23529	1.8	#DIV/0!
	NtBYT023615.000	unknown protein	17	10	10	5	0	0	0.588235	0.5	#DIV/0!
	NtBYT022554.000	Presenilin-2	17	18	10	18	0	0	1.05882	1.8	#DIV/0!
	NtBYT029882.000	DNA binding	17	18	9	5	0	0	1.05882	0.555556	#DIV/0!
	NtBYT030116.001	Phosphoinositide phosphatase family protein	17	16	9	11	0	0	0.941176	1.22222	#DIV/0!
	NtBYT028410.000	diphthamide synthesis DPH2 family protein	17	5	9	4	0	0	0.294118	0.444444	#DIV/0!
	NtBYT017441.000	Clathrin light chain protein	17	9	8	16	0	0	0.529412	2	#DIV/0!
	NtBYT026913.000	RNA-binding KH domain-containing protein	17	2	8	3	0	0	0.117647	0.375	#DIV/0!
	NtBYT029973.000	Protein of unknown function (DUF1191)	17	19	8	0	0	0	1.11765	0	#DIV/0!
	NtBYT027322.000	NagB/RpiA/CoA transferase-like superfamily protein	17	15	8	11	0	0	0.882353	1.375	#DIV/0!
	NtBYT030632.002	BR-signaling kinase 1	17	28	7	8	0	0	1.64706	1.14286	#DIV/0!
	NtBYT030686.000	Basic-leucine zipper (bZIP) transcription factor family protein	17	20	5	6	0	0	1.17647	1.2	#DIV/0!
	NtBYT020322.000	DEAD/DEAH box RNA helicase family protein	17	12	4	6	0	0	0.705882	1.5	#DIV/0!
	NtBYT030709.001	Calcium-dependent phospholipid-binding Copine family protein	17	16	4	1	0	0	0.941176	0.25	#DIV/0!
	NtBYT008075.000	Basic-leucine zipper (bZIP) transcription factor family protein	17	20	4	6	0	0	1.17647	1.5	#DIV/0!
	NtBYT029678.000	shoot gravitropism 2 (SGR2)	17	10	3	4	0	0	0.588235	1.33333	#DIV/0!
	NtBYT009875.000	cold, circadian rhythm, and rna binding 2	17	12	2	0	0	0	0.705882	0	#DIV/0!
	NtBYT029765.000	glutamine-fructose-6-phosphate transaminase (isomerizing)s;sugar binding;transaminases	17	19	0	0	0	0	1.11765	#DIV/0!	#DIV/0!
	NtBYT025440.000	aminopeptidase P1	17	3	0	0	0	0	0.176471	#DIV/0!	#DIV/0!
	NtBYT016415.000	diacylglycerol kinase 5	17	6	0	0	0	0	0.352941	#DIV/0!	#DIV/0!
	NtBYT030957.000	zinc finger (CCCH-type) family protein	17	15	0	19	0	0	0.882353	#DIV/0!	#DIV/0!
	NtBYT027668.000	Cobalamin-independent synthase family protein	16	15	35	34	0	0	0.9375	0.971429	#DIV/0!
	NtBYT028079.000	methyl-CPG-binding domain protein 02	16	0	29	0	0	0	0	0	#DIV/0!
	NtBYT031147.004	Kinase-related protein of unknown function (DUF1296)	16	13	26	15	0	0	0.8125	0.576923	#DIV/0!
	NtBYT038444.000	Protein kinase superfamily protein	16	14	20	13	0	0	0.875	0.65	#DIV/0!
	NtBYT023131.000	unknown protein	16	12	20	14	0	0	0.75	0.7	#DIV/0!
	NtBYT027532.000	thylakoidal ascorbate peroxidase	16	12	17	15	0	0	0.75	0.882353	#DIV/0!
	NtBYT026817.000	general regulatory factor 2	16	22	17	7	0	0	1.375	0.411765	#DIV/0!
	NtBYT029591.002	Chaperone DnaJ-domain superfamily protein	16	10	16	11	0	0	0.625	0.6875	#DIV/0!
	NtBYT025590.001	tobamovirus multiplication 2A	16	12	15	16	0	0	0.75	1.06667	#DIV/0!
	NtBYT014320.000	RNA helicase, ATP-dependent, SK12/DOB1 protein	16	7	15	12	0	0	0.4375	0.8	#DIV/0!
	NtBYT029433.000	Noc2p family	16	20	14	11	0	0	1.25	0.785714	#DIV/0!
	NtBYT030919.001	RNA polymerase II large subunit	16	19	14	8	0	0	1.1875	0.571429	#DIV/0!
	NtBYT026082.000	Protein of unknown function (DUF1216)	16	13	14	12	0	0	0.8125	0.857143	#DIV/0!
	NtBYT031309.005	heat shock protein 81-2	16	26	14	21	0	0	1.625	1.5	#DIV/0!
	NtBYT039374.000	Protein phosphatase 2C family protein	16	17	14	16	0	0	1.0625	1.14286	#DIV/0!
	NtBYT023783.000	Basic-leucine zipper (bZIP) transcription factor family protein	16	17	14	17	0	0	1.0625	1.21429	#DIV/0!
	NtBYT024463.000	Rab escort protein	16	5	13	22	0	0	0.3125	1.69231	#DIV/0!
	NtBYT030575.010	calcium dependent protein kinase 1	16	15	12	11	0	0	0.9375	0.916667	#DIV/0!
	NtBYT026755.000	Ankyrin repeat family protein / BTB/POZ domain-containing protein	16	21	11	6	0	0	1.3125	0.545455	#DIV/0!
	NtBYT029703.031	unknown protein	16	22	9	2	0	0	1.375	0.222222	#DIV/0!
	NtBYT006194.000	Tesmin/TSO1-like CXC domain-containing protein	16	11	9	8	0	0	0.6875	0.888889	#DIV/0!
	NtBYT027585.000	2-oxoglutarate (2OG) and Fe(II)-dependent oxygenase superfamily protein	16	11	8	9	0	0	0.6875	1.125	#DIV/0!
	NtBYT015866.000	DNAJ heat shock N-terminal domain-containing protein	16	11	7	13	0	0	0.6875	1.85714	#DIV/0!
	NtBYT031068.000	unknown protein	16	13	6	14	0	0	0.8125	2.33333	#DIV/0!
	NtBYT030811.000	P-loop containing nucleoside triphosphate hydrolases superfamily protein	16	12	5	3	0	0	0.75	0.6	#DIV/0!
	NtBYT030691.001	SU(VAR)3-9 homolog 3	16	14	5	1	0	0	0.875	0.2	#DIV/0!
	NtBYT024929.000	chromatin remodeling factor CHD3 (PICKLE)	16	23	4	3	0	0	1.4375	0.75	#DIV/0!
	NtBYT009744.000	MuDR family transposase	16	4	3	0	0	0	0.25	0	#DIV/0!
	NtBYT030018.002	DHHC-type zinc finger family protein	16	6	3	0	0	0	0.375	0	#DIV/0!
	NtBYT019407.002	glycine-rich protein 2B	16	10	2	1	0	0	0.625	0.5	#DIV/0!
	NtBYT016053.001	carboxyesterase 16	16	16	2	2	0	0	1	1	#DIV/0!
	NtBYT026218.011	Histone superfamily protein	16	8	0	0	0	0	0.5	#DIV/0!	#DIV/0!
	NtBYT028116.001	SIT4 phosphatase-associated family protein	16	16	0	4	0	0	1	#DIV/0!	#DIV/0!
	NtBYT031042.002	myosin heavy chain-related	16	17	0	1	0	0	1.0625	#DIV/0!	#DIV/0!
	NtBYT018641.000	diacylglycerol kinase 5	16	15	0	9	0	0	0.9375	#DIV/0!	#DIV/0!
	NtBYT028665.000	Trimeric LpxA-like enzyme	16	16	0	0	0	0	1	#DIV/0!	#DIV/0!
	NtBYT003392.000	trehalose-phosphatase/synthase 7	16	25	0	0	0	0	1.5625	#DIV/0!	#DIV/0!
	NtBYT023437.000	unknown protein	16	0	0	0	0	0	0	#DIV/0!	#DIV/0!
	NtBYT024893.000	Protein of unknown function (DUF3550/UPF0682)	16	17	0	0	0	0	1.0625	#DIV/0!	#DIV/0!
	NtBYT030442.000	Ribosomal protein S5/Elongation factor G/III/V family protein	15	14	52	134	0	0	0.933333	2.57692	#DIV/0!
	NtBYT029394.000	DEA(D/H)-box RNA helicase family protein	15	23	39	37	0	0	1.53333	0.948718	#DIV/0!
	NtBYT027621.001	cyclin-related	15	20	28	24	0	0	1.33333	0.857143	#DIV/0!
	NtBYT016931.001	oligouridylate binding protein 1B	15	9	26	19	0	0	0.6	0.730769	#DIV/0!
	NtBYT031132.001	P-loop nucleoside triphosphate hydrolases superfamily protein with CH (Calponin Homology) domain	15	13	20	11	0	0	0.866667	0.55	#DIV/0!
	NtBYT030277.000	methyl-CPG-binding domain protein 13	15	16	19	15	0	0	1.06667	0.789474	#DIV/0!
	NtBYT031138.000	unknown protein	15	13	18	16	0	0	0.866667	0.888889	#DIV/0!
	NtBYT028456.001	binding	15	15	18	17	0	0	1	0.944444	#DIV/0!
	NtBYT025379.001	metacaspase 4	15	4	17	0	0	0	0.266667	0	#DIV/0!
	NtBYT025260.000	RNA-binding (RRM/RBD/RNP motifs) family protein	15	14	17	18	0	0	0.933333	1.05882	#DIV/0!
	NtBYT031085.008	Mitogen activated protein kinase kinase kinase-related	15	16	16	2	0	0	1.06667	0.125	#DIV/0!
	NtBYT039191.000	Tubulin/FtsZ family protein	15	17	15	19	0	0	1.13333	1.26667	#DIV/0!
	NtBYT028453.000	unknown protein	15	23	15	13	0	0	1.53333	0.866667	#DIV/0!
	NtBYT029911.029	Ribosomal protein S4	15	13	15	12	0	0	0.866667	0.8	#DIV/0!
	NtBYT015450.000	Protein kinase superfamily protein	15	32	13	21	0	0	2.13333	1.61538	#DIV/0!
	NtBYT028820.001	Transducin/WD40 repeat-like superfamily protein	15	13	13	12	0	0	0.866667	0.923077	#DIV/0!
	NtBYT029911.001	Ribosomal protein S4	15	12	12	10	0	0	0.8	0.833333	#DIV/0!
	NtBYT030828.000	Protein kinase superfamily protein	15	23	11	14	0	0	1.53333	1.27273	#DIV/0!
	NtBYT027545.000	proline-rich spliceosome-associated (PSP) family protein	15	17	10	11	0	0	1.13333	1.1	#DIV/0!
	NtBYT031085.000	Mitogen activated protein kinase kinase kinase-related	15	17	8	2	0	0	1.13333	0.25	#DIV/0!
	NtBYT006486.000	unknown protein	15	27	8	19	0	0	1.8	2.375	#DIV/0!
	NtBYT029662.001	Protein kinase superfamily protein	15	21	6	10	0	0	1.4	1.66667	#DIV/0!
	NtBYT029662.000	Protein kinase superfamily protein	15	21	6	10	0	0	1.4	1.66667	#DIV/0!
	NtBYT020176.000	unknown protein	15	12	6	5	0	0	0.8	0.833333	#DIV/0!
	NtBYT031085.011	Protein kinase superfamily protein	15	16	5	2	0	0	1.06667	0.4	#DIV/0!
	NtBYT028793.000	zinc finger (CCCH-type) family protein	15	20	2	0	0	0	1.33333	0	#DIV/0!
	NtBYT019780.000	glycine rich protein 2	15	10	2	1	0	0	0.666667	0.5	#DIV/0!
	NtBYT027467.000	protein serine/threonine kinases;ATP binding;catalytics	15	18	0	3	0	0	1.2	#DIV/0!	#DIV/0!
	NtBYT027467.003	protein serine/threonine kinases;ATP binding;catalytics	15	18	0	2	0	0	1.2	#DIV/0!	#DIV/0!
	NtBYT030745.000	TPX2 (targeting protein for Xklp2) protein family	15	14	0	0	0	0	0.933333	#DIV/0!	#DIV/0!
	NtBYT030745.001	TPX2 (targeting protein for Xklp2) protein family	15	14	0	0	0	0	0.933333	#DIV/0!	#DIV/0!
	NtBYT022066.000	TPX2 (targeting protein for Xklp2) protein family	15	11	0	0	0	0	0.733333	#DIV/0!	#DIV/0!
	NtBYT028519.000	Protein kinase superfamily protein	15	16	0	0	0	0	1.06667	#DIV/0!	#DIV/0!
	NtBYT020683.000	DUTP-PYROPHOSPHATASE-LIKE 1	15	0	0	0	0	0	0	#DIV/0!	#DIV/0!
	NtBYT026244.000	P-loop containing nucleoside triphosphate hydrolases superfamily protein	15	17	0	0	0	0	1.13333	#DIV/0!	#DIV/0!
	NtBYT030282.006	nuclear protein X1	15	8	0	0	0	0	0.533333	#DIV/0!	#DIV/0!
	NtBYT022982.001	hydroxyproline-rich glycoprotein family protein	15	10	0	0	0	0	0.666667	#DIV/0!	#DIV/0!
	NtBYT030912.003	18S pre-ribosomal assembly protein gar2-related	15	26	0	0	0	0	1.73333	#DIV/0!	#DIV/0!
	NtBYT028933.002	end binding protein 1C	15	0	0	0	0	0	0	#DIV/0!	#DIV/0!
	NtBYT026918.001	phytanoyl-CoA dioxygenase (PhyH) family protein	15	0	0	0	0	0	0	#DIV/0!	#DIV/0!
	NtBYT027526.000	Adenine nucleotide alpha hydrolases-like superfamily protein	14	13	42	36	0	0	0.928571	0.857143	#DIV/0!
	NtBYT029019.000	Minichromosome maintenance (MCM2/3/5) family protein	14	15	31	9	0	0	1.07143	0.290323	#DIV/0!
	NtBYT029075.001	unknown protein	14	24	30	15	0	0	1.71429	0.5	#DIV/0!
	NtBYT029608.001	Tudor/PWWP/MBT superfamily protein	14	18	20	19	0	0	1.28571	0.95	#DIV/0!
	NtBYT026841.000	unknown protein	14	10	19	24	0	0	0.714286	1.26316	#DIV/0!
	NtBYT029577.001	DHHC-type zinc finger family protein	14	8	19	8	0	0	0.571429	0.421053	#DIV/0!
	NtBYT021319.000	glucan synthase-like 5	14	16	19	12	0	0	1.14286	0.631579	#DIV/0!
	NtBYT031132.003	P-loop nucleoside triphosphate hydrolases superfamily protein with CH (Calponin Homology) domain	14	11	19	11	0	0	0.785714	0.578947	#DIV/0!
	NtBYT030729.003	DEAD box RNA helicase (RH3)	14	14	18	23	0	0	1	1.27778	#DIV/0!
	NtBYT046138.000	Chaperone DnaJ-domain superfamily protein	14	17	17	6	0	0	1.21429	0.352941	#DIV/0!
	NtBYT023440.000	unknown protein	14	6	17	6	0	0	0.428571	0.352941	#DIV/0!
	NtBYT031132.000	P-loop nucleoside triphosphate hydrolases superfamily protein with CH (Calponin Homology) domain	14	12	17	8	0	0	0.857143	0.470588	#DIV/0!
	NtBYT025855.000	Galactose mutarotase-like superfamily protein	14	16	16	10	0	0	1.14286	0.625	#DIV/0!
	NtBYT029618.001	small RNA degrading nuclease 3	14	17	15	16	0	0	1.21429	1.06667	#DIV/0!
	NtBYT048235.000	pleiotropic drug resistance 12	14	45	14	24	0	0	3.21429	1.71429	#DIV/0!
	NtBYT021820.000	Protein kinase superfamily protein	14	14	12	12	0	0	1	1	#DIV/0!
	NtBYT031145.002	cellulose synthase-like D5	14	8	11	0	0	0	0.571429	0	#DIV/0!
	NtBYT029911.034	Ribosomal protein S4	14	13	10	4	0	0	0.928571	0.4	#DIV/0!
	NtBYT026817.002	general regulatory factor 2	14	20	9	1	0	0	1.42857	0.111111	#DIV/0!
	NtBYT023194.000	sodium proton exchanger, putative (NHX7) (SOS1)	14	11	9	4	0	0	0.785714	0.444444	#DIV/0!
	NtBYT022915.000	RAB GTPase homolog 8A	14	15	9	8	0	0	1.07143	0.888889	#DIV/0!
	NtBYT027047.000	Zincin-like metalloproteases family protein	14	19	9	9	0	0	1.35714	1	#DIV/0!
	NtBYT029911.004	Ribosomal protein S4	14	12	7	2	0	0	0.857143	0.285714	#DIV/0!
	NtBYT029898.001	xanthine dehydrogenase 1	14	13	7	18	0	0	0.928571	2.57143	#DIV/0!
	NtBYT045604.000	Protein of unknown function (DUF3414)	14	13	7	4	0	0	0.928571	0.571429	#DIV/0!
	NtBYT029513.001	cyclin-related	14	14	6	12	0	0	1	2	#DIV/0!
	NtBYT030330.000	Dynamin related protein 5A	14	8	6	3	0	0	0.571429	0.5	#DIV/0!
	NtBYT023016.000	vacuolar ATP synthase subunit D (VATD) / V-ATPase D subunit / vacuolar proton pump D subunit (VATPD)	14	12	5	6	0	0	0.857143	1.2	#DIV/0!
	NtBYT062486.000	syntaxin of plants 121	14	17	4	5	0	0	1.21429	1.25	#DIV/0!
	NtBYT028654.000	unknown protein	14	11	4	1	0	0	0.785714	0.25	#DIV/0!
	NtBYT029243.002	importin alpha isoform 2	14	17	3	6	0	0	1.21429	2	#DIV/0!
	NtBYT035755.000	UDP-glucose 6-dehydrogenase family protein	14	9	3	4	0	0	0.642857	1.33333	#DIV/0!
	NtBYT030120.002	MEI2-like protein 1	14	7	2	1	0	0	0.5	0.5	#DIV/0!
	NtBYT022040.000	Senescence/dehydration-associated protein-related	14	8	2	0	0	0	0.571429	0	#DIV/0!
	NtBYT029212.000	D6 protein kinase like 2	14	21	1	1	0	0	1.5	1	#DIV/0!
	NtBYT059418.000	Protein kinase superfamily protein	14	21	1	1	0	0	1.5	1	#DIV/0!
	NtBYT027674.000	Ubiquitin-conjugating enzyme family protein	14	20	0	0	0	0	1.42857	#DIV/0!	#DIV/0!
	NtBYT031659.001	Basic-leucine zipper (bZIP) transcription factor family protein	14	11	0	0	0	0	0.785714	#DIV/0!	#DIV/0!
	NtBYT028250.000	glycyl-tRNA synthetase / glycine--tRNA ligase	14	7	0	0	0	0	0.5	#DIV/0!	#DIV/0!
	NtBYT030391.004	Microtubule associated protein (MAP65/ASE1) family protein	14	13	0	0	0	0	0.928571	#DIV/0!	#DIV/0!
	NtBYT029748.001	RING/FYVE/PHD zinc finger superfamily protein	14	9	0	0	0	0	0.642857	#DIV/0!	#DIV/0!
	NtBYT070833.000	two-pore channel 1	14	0	0	0	0	0	0	#DIV/0!	#DIV/0!
	NtBYT031263.000	Mov34/MPN/PAD-1 family protein	14	12	0	0	0	0	0.857143	#DIV/0!	#DIV/0!
	NtBYT015146.000	unknown protein	14	0	0	0	0	0	0	#DIV/0!	#DIV/0!
	NtBYT021817.000	replication factor C1	13	35	57	61	0	0	2.69231	1.07018	#DIV/0!
	NtBYT027668.001	Cobalamin-independent synthase family protein	13	14	31	28	0	0	1.07692	0.903226	#DIV/0!
	NtBYT018646.000	Transketolase	13	12	29	38	0	0	0.923077	1.31034	#DIV/0!
	NtBYT030452.000	RNA-binding KH domain-containing protein	13	14	28	16	0	0	1.07692	0.571429	#DIV/0!
	NtBYT029085.001	S-adenosylmethionine synthetase 1	13	6	24	28	0	0	0.461538	1.16667	#DIV/0!
	NtBYT029085.000	S-adenosylmethionine synthetase 2	13	6	24	28	0	0	0.461538	1.16667	#DIV/0!
	NtBYT030027.002	IQ-domain 2	13	1	23	5	0	0	0.0769231	0.217391	#DIV/0!
	NtBYT028143.000	CCCH-type zinc finger family protein	13	23	22	23	0	0	1.76923	1.04545	#DIV/0!
	NtBYT029075.002	unknown protein	13	20	20	10	0	0	1.53846	0.5	#DIV/0!
	NtBYT025524.000	nucleoporin-related	13	9	18	14	0	0	0.692308	0.777778	#DIV/0!
	NtBYT031132.005	P-loop nucleoside triphosphate hydrolases superfamily protein with CH (Calponin Homology) domain	13	11	16	10	0	0	0.846154	0.625	#DIV/0!
	NtBYT031132.002	P-loop nucleoside triphosphate hydrolases superfamily protein with CH (Calponin Homology) domain	13	0	16	8	0	0	0	0.5	#DIV/0!
	NtBYT028453.001	unknown protein	13	19	15	11	0	0	1.46154	0.733333	#DIV/0!
	NtBYT015099.001	elicitor-activated gene 3-2	13	14	15	14	0	0	1.07692	0.933333	#DIV/0!
	NtBYT006887.000	cinnamyl alcohol dehydrogenase 9	13	14	15	13	0	0	1.07692	0.866667	#DIV/0!
	NtBYT030519.010	Ypt/Rab-GAP domain of gyp1p superfamily protein	13	8	14	8	0	0	0.615385	0.571429	#DIV/0!
	NtBYT024361.000	Auxin efflux carrier family protein	13	13	14	0	0	0	1	0	#DIV/0!
	NtBYT031354.005	G2484-1 protein	13	9	13	15	0	0	0.692308	1.15385	#DIV/0!
	NtBYT026714.000	Protein kinase superfamily protein	13	9	13	6	0	0	0.692308	0.461538	#DIV/0!
	NtBYT024235.000	PLAC8 family protein	13	4	13	9	0	0	0.307692	0.692308	#DIV/0!
	NtBYT030050.000	3'-5'-exoribonuclease family protein	13	12	12	5	0	0	0.923077	0.416667	#DIV/0!
	NtBYT030581.016	plasma membrane intrinsic protein 3	13	17	12	11	0	0	1.30769	0.916667	#DIV/0!
	NtBYT029596.000	CTC-interacting domain 7	13	8	11	2	0	0	0.615385	0.181818	#DIV/0!
	NtBYT019087.000	SNARE associated Golgi protein family	13	13	11	6	0	0	1	0.545455	#DIV/0!
	NtBYT030369.003	unknown protein	13	24	10	8	0	0	1.84615	0.8	#DIV/0!
	NtBYT028917.007	TPX2 (targeting protein for Xklp2) protein family	13	14	10	7	0	0	1.07692	0.7	#DIV/0!
	NtBYT030140.001	unknown protein	13	11	10	14	0	0	0.846154	1.4	#DIV/0!
	NtBYT030528.000	WUS-interacting protein 2	13	17	9	5	0	0	1.30769	0.555556	#DIV/0!
	NtBYT017378.000	P-loop containing nucleoside triphosphate hydrolases superfamily protein	13	11	9	6	0	0	0.846154	0.666667	#DIV/0!
	NtBYT031769.000	RNA-binding KH domain-containing protein	13	13	8	7	0	0	1	0.875	#DIV/0!
	NtBYT020244.001	unknown protein	13	12	8	8	0	0	0.923077	1	#DIV/0!
	NtBYT030830.000	Golgi-localized GRIP domain-containing protein	13	13	8	11	0	0	1	1.375	#DIV/0!
	NtBYT030830.001	Golgi-localized GRIP domain-containing protein	13	13	8	11	0	0	1	1.375	#DIV/0!
	NtBYT031234.000	RNA-binding (RRM/RBD/RNP motifs) family protein	13	9	8	5	0	0	0.692308	0.625	#DIV/0!
	NtBYT027306.001	phototropin 2	13	7	7	0	0	0	0.538462	0	#DIV/0!
	NtBYT027228.000	WUS-interacting protein 2	13	11	6	9	0	0	0.846154	1.5	#DIV/0!
	NtBYT030684.007	Topoisomerase II-associated protein PAT1	13	33	6	9	0	0	2.53846	1.5	#DIV/0!
	NtBYT019481.000	ATP synthase alpha/beta family protein	13	16	5	6	0	0	1.23077	1.2	#DIV/0!
	NtBYT025901.001	Major facilitator superfamily protein	13	7	5	1	0	0	0.538462	0.2	#DIV/0!
	NtBYT023856.000	D111/G-patch domain-containing protein	13	29	5	7	0	0	2.23077	1.4	#DIV/0!
	NtBYT022771.000	magnesium transporter 2	13	12	4	7	0	0	0.923077	1.75	#DIV/0!
	NtBYT030548.002	DDT domain superfamily	13	16	4	11	0	0	1.23077	2.75	#DIV/0!
	NtBYT025619.001	CBL-interacting protein kinase 5	13	1	3	3	0	0	0.0769231	1	#DIV/0!
	NtBYT029805.003	Protein kinase superfamily protein	13	7	3	3	0	0	0.538462	1	#DIV/0!
	NtBYT026289.001	Family of unknown function (DUF716)	13	26	2	1	0	0	2	0.5	#DIV/0!
	NtBYT013893.000	glucan synthase-like 10	13	16	2	1	0	0	1.23077	0.5	#DIV/0!
	NtBYT000732.000	NB-ARC domain-containing disease resistance protein	13	14	2	2	0	0	1.07692	1	#DIV/0!
	NtBYT008236.000	voltage dependent anion channel 1	13	6	2	5	0	0	0.461538	2.5	#DIV/0!
	NtBYT001356.000	homeobox-1	13	20	1	8	0	0	1.53846	8	#DIV/0!
	NtBYT019059.000	Ribosomal protein S3 family protein	13	13	1	0	0	0	1	0	#DIV/0!
	NtBYT041318.000	SH3 domain-containing protein	13	0	0	0	0	0	0	#DIV/0!	#DIV/0!
	NtBYT025900.001	Protein kinase superfamily protein	13	20	0	0	0	0	1.53846	#DIV/0!	#DIV/0!
	NtBYT028728.001	unknown protein	13	5	0	9	0	0	0.384615	#DIV/0!	#DIV/0!
	NtBYT026026.000	MAP kinase 19	13	10	0	0	0	0	0.769231	#DIV/0!	#DIV/0!
	NtBYT025830.002	ADP-glucose pyrophosphorylase family protein	13	16	0	0	0	0	1.23077	#DIV/0!	#DIV/0!
	NtBYT030442.001	Ribosomal protein S5/Elongation factor G/III/V family protein	12	14	43	122	0	0	1.16667	2.83721	#DIV/0!
	NtBYT025119.000	asparagine synthetase 2	12	16	29	23	0	0	1.33333	0.793103	#DIV/0!
	NtBYT031286.004	suppressor of abi3-5	12	12	20	14	0	0	1	0.7	#DIV/0!
	NtBYT028995.000	myosin, putative	12	6	18	9	0	0	0.5	0.5	#DIV/0!
	NtBYT030025.000	Leucine-rich repeat protein kinase family protein	12	13	18	10	0	0	1.08333	0.555556	#DIV/0!
	NtBYT029871.000	Calcium-binding EF-hand family protein	12	10	16	16	0	0	0.833333	1	#DIV/0!
	NtBYT026883.001	unknown protein	12	0	16	0	0	0	0	0	#DIV/0!
	NtBYT030144.000	Replication factor-A protein 1-related	12	11	16	9	0	0	0.916667	0.5625	#DIV/0!
	NtBYT030832.008	winged-helix DNA-binding transcription factor family protein	12	15	15	9	0	0	1.25	0.6	#DIV/0!
	NtBYT030727.005	Tetratricopeptide repeat (TPR)-like superfamily protein	12	12	15	8	0	0	1	0.533333	#DIV/0!
	NtBYT046305.000	P-glycoprotein 6	12	16	14	12	0	0	1.33333	0.857143	#DIV/0!
	NtBYT031331.014	BRI1 suppressor 1 (BSU1)-like 2	12	12	14	19	0	0	1	1.35714	#DIV/0!
	NtBYT031331.001	BRI1 suppressor 1 (BSU1)-like 3	12	12	14	19	0	0	1	1.35714	#DIV/0!
	NtBYT031132.004	P-loop nucleoside triphosphate hydrolases superfamily protein with CH (Calponin Homology) domain	12	0	13	7	0	0	0	0.538462	#DIV/0!
	NtBYT030343.001	unknown protein	12	16	12	4	0	0	1.33333	0.333333	#DIV/0!
	NtBYT023740.000	Intron maturase, type II family protein	12	13	12	11	0	0	1.08333	0.916667	#DIV/0!
	NtBYT056568.000	nucleotidyltransferases	12	21	12	14	0	0	1.75	1.16667	#DIV/0!
	NtBYT026883.000	unknown protein	12	0	12	0	0	0	0	0	#DIV/0!
	NtBYT031090.001	SEC7-like guanine nucleotide exchange family protein	12	10	11	7	0	0	0.833333	0.636364	#DIV/0!
	NtBYT029016.001	Ribosomal protein S6e	12	18	11	9	0	0	1.5	0.818182	#DIV/0!
	NtBYT021362.000	unknown protein	12	27	10	5	0	0	2.25	0.5	#DIV/0!
	NtBYT023802.001	phosphoprotein phosphatase inhibitors	12	6	9	11	0	0	0.5	1.22222	#DIV/0!
	NtBYT010617.000	Aldolase superfamily protein	12	14	9	11	0	0	1.16667	1.22222	#DIV/0!
	NtBYT026535.000	unknown protein	12	0	9	6	0	0	0	0.666667	#DIV/0!
	NtBYT026335.000	Abscisic acid-responsive (TB2/DP1, HVA22) family protein	12	11	8	9	0	0	0.916667	1.125	#DIV/0!
	NtBYT030915.007	CCCH-type zinc finger protein with ARM repeat domain	12	8	6	0	0	0	0.666667	0	#DIV/0!
	NtBYT030580.000	global transcription factor group A2	12	13	6	12	0	0	1.08333	2	#DIV/0!
	NtBYT028429.000	unknown protein	12	0	6	0	0	0	0	0	#DIV/0!
	NtBYT019040.005	unknown protein	12	15	6	4	0	0	1.25	0.666667	#DIV/0!
	NtBYT031218.003	U3 ribonucleoprotein (Utp) family protein	12	13	5	5	0	0	1.08333	1	#DIV/0!
	NtBYT026281.000	Auxin efflux carrier family protein	12	16	5	5	0	0	1.33333	1	#DIV/0!
	NtBYT025901.004	Major facilitator superfamily protein	12	7	5	1	0	0	0.583333	0.2	#DIV/0!
	NtBYT028220.001	ARM repeat superfamily protein	12	15	5	12	0	0	1.25	2.4	#DIV/0!
	NtBYT028220.002	ARM repeat superfamily protein	12	17	5	12	0	0	1.41667	2.4	#DIV/0!
	NtBYT031103.002	COP1-interacting protein-related	12	17	5	4	0	0	1.41667	0.8	#DIV/0!
	NtBYT005477.000	GYF domain-containing protein	12	10	5	6	0	0	0.833333	1.2	#DIV/0!
	NtBYT029824.000	ACT-like protein tyrosine kinase family protein	12	21	4	12	0	0	1.75	3	#DIV/0!
	NtBYT001533.000	PTEN 2	12	4	4	2	0	0	0.333333	0.5	#DIV/0!
	NtBYT030747.011	mRNA capping enzyme family protein	12	14	4	6	0	0	1.16667	1.5	#DIV/0!
	NtBYT028246.000	MAK16 protein-related	12	13	3	0	0	0	1.08333	0	#DIV/0!
	NtBYT031317.008	Domain of unknown function (DUF1726) ;Putative ATPase (DUF699)	12	16	3	2	0	0	1.33333	0.666667	#DIV/0!
	NtBYT022048.000	Protein kinase superfamily protein	12	17	1	3	0	0	1.41667	3	#DIV/0!
	NtBYT029387.001	unknown protein	12	3	1	0	0	0	0.25	0	#DIV/0!
	NtBYT031405.000	P-type ATP-ase 1	12	0	1	0	0	0	0	0	#DIV/0!
	NtBYT031047.002	Leucine-rich repeat protein kinase family protein	12	15	0	0	0	0	1.25	#DIV/0!	#DIV/0!
	NtBYT028818.001	glyceraldehyde-3-phosphate dehydrogenase of plastid 2	12	21	0	0	0	0	1.75	#DIV/0!	#DIV/0!
	NtBYT027580.001	CCAAT-displacement protein alternatively spliced product	12	8	0	0	0	0	0.666667	#DIV/0!	#DIV/0!
	NtBYT029756.000	CLIP-associated protein	12	11	0	0	0	0	0.916667	#DIV/0!	#DIV/0!
	NtBYT029420.000	DNA repair and meiosis protein (Mre11)	12	17	0	1	0	0	1.41667	#DIV/0!	#DIV/0!
	NtBYT030873.000	Plant protein of unknown function (DUF869)	12	4	0	5	0	0	0.333333	#DIV/0!	#DIV/0!
	NtBYT022064.001	actin-related protein 4	12	6	0	0	0	0	0.5	#DIV/0!	#DIV/0!
	NtBYT030849.000	yeast YAK1-related gene 1	12	12	0	0	0	0	1	#DIV/0!	#DIV/0!
	NtBYT027893.001	Protein kinase superfamily protein	12	6	0	0	0	0	0.5	#DIV/0!	#DIV/0!
	NtBYT018864.000	poly(A) binding protein 2	12	4	0	0	0	0	0.333333	#DIV/0!	#DIV/0!
	NtBYT030967.000	sister-chromatid cohesion protein 3	12	0	0	2	0	0	0	#DIV/0!	#DIV/0!
	NtBYT031150.000	ENTH/VHS family protein	12	0	0	0	0	0	0	#DIV/0!	#DIV/0!
	NtBYT030391.001	Microtubule associated protein (MAP65/ASE1) family protein	12	13	0	0	0	0	1.08333	#DIV/0!	#DIV/0!
	NtBYT029264.014	receptor like protein 4	12	15	0	11	0	0	1.25	#DIV/0!	#DIV/0!
	NtBYT029456.000	Transducin/WD40 repeat-like superfamily protein	12	2	0	0	0	0	0.166667	#DIV/0!	#DIV/0!
	NtBYT027591.000	Protein kinase superfamily protein	11	17	22	41	0	0	1.54545	1.86364	#DIV/0!
	NtBYT022157.000	unknown protein	11	36	20	13	0	0	3.27273	0.65	#DIV/0!
	NtBYT022200.000	unknown protein	11	15	19	14	0	0	1.36364	0.736842	#DIV/0!
	NtBYT029546.000	FRIGIDA-like protein	11	13	19	22	0	0	1.18182	1.15789	#DIV/0!
	NtBYT030061.000	KRR1 family protein	11	10	18	16	0	0	0.909091	0.888889	#DIV/0!
	NtBYT031080.003	ubiquitin-conjugating enzyme 23	11	17	18	15	0	0	1.54545	0.833333	#DIV/0!
	NtBYT031894.000	TBP-associated factor 5	11	17	16	9	0	0	1.54545	0.5625	#DIV/0!
	NtBYT018736.000	pyruvate dehydrogenase complex E1 alpha subunit	11	22	16	23	0	0	2	1.4375	#DIV/0!
	NtBYT028977.001	unknown protein	11	21	16	12	0	0	1.90909	0.75	#DIV/0!
	NtBYT030585.001	RNAligase	11	3	15	4	0	0	0.272727	0.266667	#DIV/0!
	NtBYT029718.000	general regulatory factor 7	11	15	14	12	0	0	1.36364	0.857143	#DIV/0!
	NtBYT024928.000	zinc knuckle (CCHC-type) family protein	11	13	14	12	0	0	1.18182	0.857143	#DIV/0!
	NtBYT028735.002	AAA-type ATPase family protein	11	0	13	6	0	0	0	0.461538	#DIV/0!
	NtBYT029002.000	BCL-2-associated athanogene 7	11	11	12	11	0	0	1	0.916667	#DIV/0!
	NtBYT030915.002	CCCH-type zinc finger protein with ARM repeat domain	11	9	12	0	0	0	0.818182	0	#DIV/0!
	NtBYT030915.013	CCCH-type zinc finger protein with ARM repeat domain	11	6	12	0	0	0	0.545455	0	#DIV/0!
	NtBYT031476.000	cytokinin response factor 4	11	9	12	0	0	0	0.818182	0	#DIV/0!
	NtBYT028906.000	DNA binding;DNA-directed RNA polymerases	11	10	11	11	0	0	0.909091	1	#DIV/0!
	NtBYT028125.000	RECQ helicase L4B	11	11	11	16	0	0	1	1.45455	#DIV/0!
	NtBYT025775.000	RING/U-box superfamily protein	11	7	11	6	0	0	0.636364	0.545455	#DIV/0!
	NtBYT030112.000	Phosphoinositide phosphatase family protein	11	12	10	6	0	0	1.09091	0.6	#DIV/0!
	NtBYT029492.000	DNA repair ATPase-related	11	11	10	10	0	0	1	1	#DIV/0!
	NtBYT029492.001	myosin heavy chain-related	11	11	10	10	0	0	1	1	#DIV/0!
	NtBYT028712.000	calmodulin-binding receptor-like cytoplasmic kinase 3	11	13	10	6	0	0	1.18182	0.6	#DIV/0!
	NtBYT031198.000	TBP-associated factor 4	11	8	10	0	0	0	0.727273	0	#DIV/0!
	NtBYT022745.000	Ribosomal protein S26e family protein	11	7	9	7	0	0	0.636364	0.777778	#DIV/0!
	NtBYT023281.001	unknown protein	11	10	8	7	0	0	0.909091	0.875	#DIV/0!
	NtBYT022190.000	C2H2-like zinc finger protein	11	5	8	3	0	0	0.454545	0.375	#DIV/0!
	NtBYT029778.000	BED zinc finger ;hAT family dimerisation domain	11	10	8	0	0	0	0.909091	0	#DIV/0!
	NtBYT030704.002	Calcium-dependent lipid-binding (CaLB domain) family protein	11	10	7	2	0	0	0.909091	0.285714	#DIV/0!
	NtBYT031085.005	Mitogen activated protein kinase kinase kinase-related	11	9	7	1	0	0	0.818182	0.142857	#DIV/0!
	NtBYT027399.000	isopropyl malate isomerase large subunit 1	11	12	7	8	0	0	1.09091	1.14286	#DIV/0!
	NtBYT023351.002	Fes1A	11	7	6	4	0	0	0.636364	0.666667	#DIV/0!
	NtBYT012781.000	C2H2-like zinc finger protein	11	5	6	3	0	0	0.454545	0.5	#DIV/0!
	NtBYT030575.008	calcium dependent protein kinase 1	11	16	6	8	0	0	1.45455	1.33333	#DIV/0!
	NtBYT031354.000	G2484-1 protein	11	7	5	5	0	0	0.636364	1	#DIV/0!
	NtBYT007339.000	NUP50 (Nucleoporin 50 kDa) protein	11	6	5	1	0	0	0.545455	0.2	#DIV/0!
	NtBYT029885.000	P-loop containing nucleoside triphosphate hydrolases superfamily protein	11	10	5	2	0	0	0.909091	0.4	#DIV/0!
	NtBYT030638.000	MIF4G domain-containing protein / MA3 domain-containing protein	11	10	5	4	0	0	0.909091	0.8	#DIV/0!
	NtBYT029033.001	HEAT SHOCK PROTEIN 89.1	11	7	5	8	0	0	0.636364	1.6	#DIV/0!
	NtBYT030414.001	RNA-binding KH domain-containing protein	11	8	5	4	0	0	0.727273	0.8	#DIV/0!
	NtBYT027782.001	unknown protein	11	4	4	0	0	0	0.363636	0	#DIV/0!
	NtBYT030841.007	unknown protein	11	5	4	0	0	0	0.454545	0	#DIV/0!
	NtBYT031085.013	Protein kinase superfamily protein	11	8	4	1	0	0	0.727273	0.25	#DIV/0!
	NtBYT010171.001	Glutaredoxin family protein	11	1	4	3	0	0	0.0909091	0.75	#DIV/0!
	NtBYT026353.000	nuclear RNA polymerase D1B	11	11	4	4	0	0	1	1	#DIV/0!
	NtBYT030327.001	dentin sialophosphoprotein-related	11	17	4	8	0	0	1.54545	2	#DIV/0!
	NtBYT026862.000	acetyl Co-enzyme a carboxylase biotin carboxylase subunit	11	17	4	0	0	0	1.54545	0	#DIV/0!
	NtBYT031029.002	nucleic acid binding	11	10	4	1	0	0	0.909091	0.25	#DIV/0!
	NtBYT030534.000	homeobox-1	11	15	3	8	0	0	1.36364	2.66667	#DIV/0!
	NtBYT024798.000	unknown protein	11	7	3	0	0	0	0.636364	0	#DIV/0!
	NtBYT028926.000	SUMO-activating enzyme 2	11	7	3	0	0	0	0.636364	0	#DIV/0!
	NtBYT025310.000	Protein phosphatase 2C family protein	11	6	2	4	0	0	0.545455	2	#DIV/0!
	NtBYT030189.000	Plant protein of unknown function (DUF827)	11	21	2	9	0	0	1.90909	4.5	#DIV/0!
	NtBYT031309.015	HEAT SHOCK PROTEIN 81.4	11	9	0	0	0	0	0.818182	#DIV/0!	#DIV/0!
	NtBYT025269.000	Magnesium transporter CorA-like family protein	11	10	0	4	0	0	0.909091	#DIV/0!	#DIV/0!
	NtBYT024994.001	Protein of unknown function (DUF1195)	11	0	0	0	0	0	0	#DIV/0!	#DIV/0!
	NtBYT021087.000	Protein kinase superfamily protein	11	8	0	0	0	0	0.727273	#DIV/0!	#DIV/0!
	NtBYT029453.000	Phospholipid/glycerol acyltransferase family protein	11	0	0	4	0	0	0	#DIV/0!	#DIV/0!
	NtBYT029831.000	Transducin/WD40 repeat-like superfamily protein	11	10	0	0	0	0	0.909091	#DIV/0!	#DIV/0!
	NtBYT030945.001	transducin family protein / WD-40 repeat family protein	11	7	0	0	0	0	0.636364	#DIV/0!	#DIV/0!
	NtBYT026543.004	mRNA capping enzyme family protein	11	0	0	0	0	0	0	#DIV/0!	#DIV/0!
	NtBYT028179.001	nodulin MtN21 /EamA-like transporter family protein	11	8	0	0	0	0	0.727273	#DIV/0!	#DIV/0!
	NtBYT024107.000	Transducin/WD40 repeat-like superfamily protein	11	9	0	0	0	0	0.818182	#DIV/0!	#DIV/0!
	NtBYT024520.002	ankyrin repeat-containing 2B	11	0	0	0	0	0	0	#DIV/0!	#DIV/0!
	NtBYT014581.000	plasma membrane intrinsic protein 2	11	12	0	0	0	0	1.09091	#DIV/0!	#DIV/0!
	NtBYT024638.000	calnexin 1	10	3	45	25	0	0	0.3	0.555556	#DIV/0!
	NtBYT027591.002	Protein kinase superfamily protein	10	11	16	15	0	0	1.1	0.9375	#DIV/0!
	NtBYT028343.000	cyclin dependent kinase group C2	10	12	15	12	0	0	1.2	0.8	#DIV/0!
	NtBYT028856.001	global transcription factor group E4	10	19	14	9	0	0	1.9	0.642857	#DIV/0!
	NtBYT024112.000	unknown protein	10	13	13	9	0	0	1.3	0.692308	#DIV/0!
	NtBYT018522.001	RNA-binding (RRM/RBD/RNP motifs) family protein	10	12	13	12	0	0	1.2	0.923077	#DIV/0!
	NtBYT019125.002	DNA-binding storekeeper protein-related transcriptional regulator	10	7	13	5	0	0	0.7	0.384615	#DIV/0!
	NtBYT016024.001	HEAT repeat ;HECT-domain (ubiquitin-transferase)	10	11	12	9	0	0	1.1	0.75	#DIV/0!
	NtBYT019649.000	DWNN domain, a CCHC-type zinc finger	10	16	11	8	0	0	1.6	0.727273	#DIV/0!
	NtBYT032601.000	XS domain-containing protein / XS zinc finger domain-containing protein-related	10	5	11	5	0	0	0.5	0.454545	#DIV/0!
	NtBYT029864.031	RNA-binding (RRM/RBD/RNP motifs) family protein	10	11	11	15	0	0	1.1	1.36364	#DIV/0!
	NtBYT024563.000	mechanosensitive channel of small conductance-like 10	10	13	10	8	0	0	1.3	0.8	#DIV/0!
	NtBYT014828.000	S-adenosylmethionine synthetase family protein	10	5	10	7	0	0	0.5	0.7	#DIV/0!
	NtBYT028894.003	DNAse I-like superfamily protein	10	15	10	0	0	0	1.5	0	#DIV/0!
	NtBYT022446.002	unknown protein	10	9	10	5	0	0	0.9	0.5	#DIV/0!
	NtBYT030712.002	RNA-binding KH domain-containing protein	10	0	10	7	0	0	0	0.7	#DIV/0!
	NtBYT022340.001	DNAJ homologue 3	10	0	10	0	0	0	0	0	#DIV/0!
	NtBYT018132.001	plant intracellular ras group-related LRR 9	10	10	10	8	0	0	1	0.8	#DIV/0!
	NtBYT070127.000	Calcium-binding tetratricopeptide family protein	10	12	9	9	0	0	1.2	1	#DIV/0!
	NtBYT030727.007	Tetratricopeptide repeat (TPR)-like superfamily protein	10	6	9	5	0	0	0.6	0.555556	#DIV/0!
	NtBYT026016.001	glycine-rich protein	10	7	8	8	0	0	0.7	1	#DIV/0!
	NtBYT030357.001	unknown protein	10	16	8	7	0	0	1.6	0.875	#DIV/0!
	NtBYT031168.002	TRAF-like superfamily protein	10	11	8	9	0	0	1.1	1.125	#DIV/0!
	NtBYT025524.003	nucleoporin-related	10	7	8	11	0	0	0.7	1.375	#DIV/0!
	NtBYT024615.000	unknown protein	10	13	8	3	0	0	1.3	0.375	#DIV/0!
	NtBYT028170.000	golgi nucleotide sugar transporter 4	10	12	8	13	0	0	1.2	1.625	#DIV/0!
	NtBYT026035.001	Zinc finger C-x8-C-x5-C-x3-H type family protein	10	4	8	6	0	0	0.4	0.75	#DIV/0!
	NtBYT034483.000	methyl-CPG-binding domain 10	10	4	7	6	0	0	0.4	0.857143	#DIV/0!
	NtBYT022297.000	diaminopimelate epimerase family protein	10	5	7	8	0	0	0.5	1.14286	#DIV/0!
	NtBYT028872.000	EXS (ERD1/XPR1/SYG1) family protein	10	8	7	4	0	0	0.8	0.571429	#DIV/0!
	NtBYT028415.000	Cell cycle regulated microtubule associated protein	10	8	7	3	0	0	0.8	0.428571	#DIV/0!
	NtBYT030674.000	splicing factor, putative	10	10	6	2	0	0	1	0.333333	#DIV/0!
	NtBYT021075.000	kinase associated protein phosphatase	10	6	6	2	0	0	0.6	0.333333	#DIV/0!
	NtBYT029178.003	Microtubule associated protein (MAP65/ASE1) family protein	10	13	6	21	0	0	1.3	3.5	#DIV/0!
	NtBYT030991.007	Protein phosphatase 2A, regulatory subunit PR55	10	4	6	0	0	0	0.4	0	#DIV/0!
	NtBYT027181.000	unknown protein	10	11	6	13	0	0	1.1	2.16667	#DIV/0!
	NtBYT031788.000	elicitor-activated gene 3-2	10	11	6	6	0	0	1.1	1	#DIV/0!
	NtBYT030351.014	Translation elongation factor EF1A/initiation factor IF2gamma family protein	10	5	5	6	0	0	0.5	1.2	#DIV/0!
	NtBYT022817.001	phosphorylethanolamine cytidylyltransferase 1	10	13	5	7	0	0	1.3	1.4	#DIV/0!
	NtBYT025603.001	Emsy N Terminus (ENT)/ plant Tudor-like domains-containing protein	10	14	5	11	0	0	1.4	2.2	#DIV/0!
	NtBYT025603.000	Emsy N Terminus (ENT)/ plant Tudor-like domains-containing protein	10	14	5	9	0	0	1.4	1.8	#DIV/0!
	NtBYT031256.013	unknown protein	10	11	5	4	0	0	1.1	0.8	#DIV/0!
	NtBYT030018.001	DHHC-type zinc finger family protein	10	6	5	1	0	0	0.6	0.2	#DIV/0!
	NtBYT029695.001	Sterile alpha motif (SAM) domain-containing protein	10	13	5	4	0	0	1.3	0.8	#DIV/0!
	NtBYT018658.000	phragmoplast-associated kinesin-related protein, putative	10	6	4	0	0	0	0.6	0	#DIV/0!
	NtBYT054440.000	Phox-associated domain;Phox-like;Sorting nexin, C-terminal	10	23	4	7	0	0	2.3	1.75	#DIV/0!
	NtBYT024887.000	P-loop containing nucleoside triphosphate hydrolases superfamily protein	10	7	4	3	0	0	0.7	0.75	#DIV/0!
	NtBYT030066.004	S-adenosyl-L-methionine-dependent methyltransferases superfamily protein	10	7	4	3	0	0	0.7	0.75	#DIV/0!
	NtBYT027384.000	RPA70-kDa subunit B	10	16	4	1	0	0	1.6	0.25	#DIV/0!
	NtBYT002709.000	C-terminal domain phosphatase-like 3	10	3	4	6	0	0	0.3	1.5	#DIV/0!
	NtBYT024786.001	casein kinase 1-like protein 2	10	0	4	0	0	0	0	0	#DIV/0!
	NtBYT025102.000	unknown protein	10	10	3	4	0	0	1	1.33333	#DIV/0!
	NtBYT028639.001	Ribosomal protein S5 family protein	10	18	3	4	0	0	1.8	1.33333	#DIV/0!
	NtBYT021902.000	Microtubule associated protein (MAP65/ASE1) family protein	10	8	3	7	0	0	0.8	2.33333	#DIV/0!
	NtBYT009024.000	decapping 5	10	7	3	4	0	0	0.7	1.33333	#DIV/0!
	NtBYT023132.000	unknown protein	10	17	2	5	0	0	1.7	2.5	#DIV/0!
	NtBYT026334.000	P-loop containing nucleoside triphosphate hydrolases superfamily protein	10	9	2	0	0	0	0.9	0	#DIV/0!
	NtBYT026638.000	CBL-interacting protein kinase 9	10	14	2	0	0	0	1.4	0	#DIV/0!
	NtBYT033785.000	Protein kinase superfamily protein	10	16	2	0	0	0	1.6	0	#DIV/0!
	NtBYT029228.000	KCBP-interacting protein kinase	10	16	2	0	0	0	1.6	0	#DIV/0!
	NtBYT022355.001	Aldolase superfamily protein	10	10	2	11	0	0	1	5.5	#DIV/0!
	NtBYT029937.002	SLAC1 homologue 3	10	3	2	0	0	0	0.3	0	#DIV/0!
	NtBYT019977.000	unknown protein	10	14	2	10	0	0	1.4	5	#DIV/0!
	NtBYT029414.000	transducin family protein / WD-40 repeat family protein	10	10	2	0	0	0	1	0	#DIV/0!
	NtBYT030840.001	transcription coactivators	10	8	1	0	0	0	0.8	0	#DIV/0!
	NtBYT026662.001	unknown protein	10	4	1	0	0	0	0.4	0	#DIV/0!
	NtBYT031309.022	HEAT SHOCK PROTEIN 81.4	10	9	0	0	0	0	0.9	#DIV/0!	#DIV/0!
	NtBYT030765.000	glycosyltransferase family protein 2	10	0	0	0	0	0	0	#DIV/0!	#DIV/0!
	NtBYT031202.001	Telomerase activating protein Est1	10	7	0	0	0	0	0.7	#DIV/0!	#DIV/0!
	NtBYT024764.000	Protein kinase protein with tetratricopeptide repeat domain	10	6	0	2	0	0	0.6	#DIV/0!	#DIV/0!
	NtBYT022377.000	Seven transmembrane MLO family protein	10	9	0	0	0	0	0.9	#DIV/0!	#DIV/0!
	NtBYT008818.001	myosin heavy chain-related	10	0	0	0	0	0	0	#DIV/0!	#DIV/0!
	NtBYT029164.000	Class II aaRS and biotin synthetases superfamily protein	10	10	0	0	0	0	1	#DIV/0!	#DIV/0!
	NtBYT028577.000	sphere organelles protein-related	10	21	0	0	0	0	2.1	#DIV/0!	#DIV/0!
	NtBYT025326.001	E1 C-terminal related 1	10	9	0	2	0	0	0.9	#DIV/0!	#DIV/0!
	NtBYT029057.000	P450 reductase 2	10	0	0	0	0	0	0	#DIV/0!	#DIV/0!
	NtBYT031174.001	autoinhibited Ca2+-ATPase 1	10	12	0	0	0	0	1.2	#DIV/0!	#DIV/0!
	NtBYT050146.000	Plant protein of unknown function (DUF639)	10	6	0	0	0	0	0.6	#DIV/0!	#DIV/0!
	NtBYT029410.001	Major facilitator superfamily protein	10	4	0	6	0	0	0.4	#DIV/0!	#DIV/0!
	NtBYT031023.007	ubiquitin-specific protease 12	10	3	0	0	0	0	0.3	#DIV/0!	#DIV/0!
	NtBYT020455.000	DNA-binding bromodomain-containing protein	10	10	0	5	0	0	1	#DIV/0!	#DIV/0!
	NtBYT027772.000	translation initiation factor 3B1	9	8	53	58	0	0	0.888889	1.09434	#DIV/0!
	NtBYT017568.000	ARF-GAP domain 7	9	0	23	21	0	0	0	0.913043	#DIV/0!
	NtBYT030647.003	fimbrin-like protein 2	9	11	21	27	0	0	1.22222	1.28571	#DIV/0!
	NtBYT011178.000	glucan synthase-like 8	9	9	21	22	0	0	1	1.04762	#DIV/0!
	NtBYT026118.001	Josephin family protein	9	11	17	3	0	0	1.22222	0.176471	#DIV/0!
	NtBYT014915.001	Calcium-dependent protein kinase family protein	9	5	17	5	0	0	0.555556	0.294118	#DIV/0!
	NtBYT028683.002	CDC27 family protein	9	8	16	11	0	0	0.888889	0.6875	#DIV/0!
	NtBYT027727.003	DNA-directed DNA polymerases	9	17	14	15	0	0	1.88889	1.07143	#DIV/0!
	NtBYT029850.000	transducin family protein / WD-40 repeat family protein	9	15	14	18	0	0	1.66667	1.28571	#DIV/0!
	NtBYT020036.000	pyrophosphorylase 1	9	7	14	9	0	0	0.777778	0.642857	#DIV/0!
	NtBYT016597.000	2-oxoglutarate (2OG) and Fe(II)-dependent oxygenase superfamily protein	9	7	14	9	0	0	0.777778	0.642857	#DIV/0!
	NtBYT016465.000	binding;calmodulin binding	9	7	14	9	0	0	0.777778	0.642857	#DIV/0!
	NtBYT031119.002	nuclear pore anchor	9	6	13	10	0	0	0.666667	0.769231	#DIV/0!
	NtBYT028735.001	AAA-type ATPase family protein	9	0	13	6	0	0	0	0.461538	#DIV/0!
	NtBYT040095.000	TPX2 (targeting protein for Xklp2) protein family	9	8	13	7	0	0	0.888889	0.538462	#DIV/0!
	NtBYT025840.005	Ribosomal protein S11 family protein	9	0	13	7	0	0	0	0.538462	#DIV/0!
	NtBYT025479.000	Inositol 1,3,4-trisphosphate 5/6-kinase family protein	9	9	12	11	0	0	1	0.916667	#DIV/0!
	NtBYT022012.000	Histone superfamily protein	9	0	12	17	0	0	0	1.41667	#DIV/0!
	NtBYT031409.000	Ribosomal protein S11 family protein	9	0	12	4	0	0	0	0.333333	#DIV/0!
	NtBYT025840.007	Ribosomal protein S11 family protein	9	0	12	5	0	0	0	0.416667	#DIV/0!
	NtBYT025638.002	Alba DNA/RNA-binding protein	9	14	11	11	0	0	1.55556	1	#DIV/0!
	NtBYT025806.000	unknown protein	9	13	11	4	0	0	1.44444	0.363636	#DIV/0!
	NtBYT032096.000	tubulin alpha-5	9	10	11	0	0	0	1.11111	0	#DIV/0!
	NtBYT016252.000	unknown protein	9	8	11	10	0	0	0.888889	0.909091	#DIV/0!
	NtBYT009208.001	Translation elongation factor EF1A/initiation factor IF2gamma family protein	9	13	10	11	0	0	1.44444	1.1	#DIV/0!
	NtBYT050233.000	K+ uptake permease 7	9	10	10	11	0	0	1.11111	1.1	#DIV/0!
	NtBYT030906.000	Protein of unknown function (DUF810)	9	4	9	2	0	0	0.444444	0.222222	#DIV/0!
	NtBYT031050.002	little nuclei4	9	11	9	8	0	0	1.22222	0.888889	#DIV/0!
	NtBYT028982.006	P-loop containing nucleoside triphosphate hydrolases superfamily protein	9	10	9	3	0	0	1.11111	0.333333	#DIV/0!
	NtBYT028982.002	P-loop containing nucleoside triphosphate hydrolases superfamily protein	9	10	9	4	0	0	1.11111	0.444444	#DIV/0!
	NtBYT030135.000	unknown protein	9	10	8	3	0	0	1.11111	0.375	#DIV/0!
	NtBYT011153.000	unknown protein	9	14	8	10	0	0	1.55556	1.25	#DIV/0!
	NtBYT026027.001	B-cell receptor-associated 31-like	9	5	8	0	0	0	0.555556	0	#DIV/0!
	NtBYT026132.003	Plant VAMP (vesicle-associated membrane protein) family protein	9	7	8	0	0	0	0.777778	0	#DIV/0!
	NtBYT027247.000	hydroxyproline-rich glycoprotein family protein	9	13	7	9	0	0	1.44444	1.28571	#DIV/0!
	NtBYT022027.000	Protein of unknown function (DUF2921)	9	11	7	8	0	0	1.22222	1.14286	#DIV/0!
	NtBYT029156.000	Putative integral membrane protein conserved region (DUF2404)	9	6	7	2	0	0	0.666667	0.285714	#DIV/0!
	NtBYT030702.000	pleiotropic drug resistance 12	9	6	7	6	0	0	0.666667	0.857143	#DIV/0!
	NtBYT030221.000	WPP domain-interacting protein 1	9	2	7	5	0	0	0.222222	0.714286	#DIV/0!
	NtBYT030684.006	Topoisomerase II-associated protein PAT1	9	15	7	12	0	0	1.66667	1.71429	#DIV/0!
	NtBYT029762.000	Autophagy-related protein 13	9	16	7	10	0	0	1.77778	1.42857	#DIV/0!
	NtBYT032837.000	Regulator of Vps4 activity in the MVB pathway protein	9	9	6	2	0	0	1	0.333333	#DIV/0!
	NtBYT025016.003	ARM repeat superfamily protein	9	7	6	3	0	0	0.777778	0.5	#DIV/0!
	NtBYT031064.000	decapping 5	9	9	6	12	0	0	1	2	#DIV/0!
	NtBYT023659.000	TCP-1/cpn60 chaperonin family protein	9	9	6	8	0	0	1	1.33333	#DIV/0!
	NtBYT026927.000	unknown protein	9	12	5	8	0	0	1.33333	1.6	#DIV/0!
	NtBYT030184.001	Ypt/Rab-GAP domain of gyp1p superfamily protein	9	15	5	7	0	0	1.66667	1.4	#DIV/0!
	NtBYT022773.000	ACT-like protein tyrosine kinase family protein	9	9	5	5	0	0	1	1	#DIV/0!
	NtBYT022773.001	ACT-like protein tyrosine kinase family protein	9	9	5	5	0	0	1	1	#DIV/0!
	NtBYT030453.000	protein kinase family protein / WD-40 repeat family protein	9	6	5	0	0	0	0.666667	0	#DIV/0!
	NtBYT030346.000	nuclear RNA polymerase C2	9	4	5	0	0	0	0.444444	0	#DIV/0!
	NtBYT027782.004	unknown protein	9	4	4	0	0	0	0.444444	0	#DIV/0!
	NtBYT012008.000	TPX2 (targeting protein for Xklp2) protein family	9	3	4	0	0	0	0.333333	0	#DIV/0!
	NtBYT020756.000	unknown protein	9	4	4	4	0	0	0.444444	1	#DIV/0!
	NtBYT018139.001	P-loop containing nucleoside triphosphate hydrolases superfamily protein	9	6	4	2	0	0	0.666667	0.5	#DIV/0!
	NtBYT026264.000	ubiquitin-conjugating enzyme 34	9	6	4	2	0	0	0.666667	0.5	#DIV/0!
	NtBYT025519.000	hercules receptor kinase 2	9	2	4	0	0	0	0.222222	0	#DIV/0!
	NtBYT020877.000	ATP-citrate lyase A-3	9	8	4	4	0	0	0.888889	1	#DIV/0!
	NtBYT025482.001	SUMO activating enzyme 1B	9	7	4	4	0	0	0.777778	1	#DIV/0!
	NtBYT028166.001	MEI2-like protein 5	9	9	3	3	0	0	1	1	#DIV/0!
	NtBYT030258.001	BTB/POZ domain-containing protein	9	11	3	1	0	0	1.22222	0.333333	#DIV/0!
	NtBYT030632.005	BR-signaling kinase 1	9	24	3	4	0	0	2.66667	1.33333	#DIV/0!
	NtBYT004139.000	BR-signaling kinase 1	9	12	3	4	0	0	1.33333	1.33333	#DIV/0!
	NtBYT024924.000	ARID/BRIGHT DNA-binding domain;ELM2 domain protein	9	6	2	4	0	0	0.666667	2	#DIV/0!
	NtBYT008130.000	RNA-binding KH domain-containing protein	9	6	2	0	0	0	0.666667	0	#DIV/0!
	NtBYT029774.001	Domain of unknown function (DUF1985)	9	10	1	2	0	0	1.11111	2	#DIV/0!
	NtBYT031234.006	RNA-binding (RRM/RBD/RNP motifs) family protein	9	12	1	0	0	0	1.33333	0	#DIV/0!
	NtBYT022460.000	unknown protein	9	2	1	0	0	0	0.222222	0	#DIV/0!
	NtBYT029941.000	serine/threonine phosphatase 7	9	10	1	2	0	0	1.11111	2	#DIV/0!
	NtBYT023579.000	DNA-binding HORMA family protein	9	7	1	4	0	0	0.777778	4	#DIV/0!
	NtBYT022409.000	eukaryotic initiation factor 4A-III	9	6	1	0	0	0	0.666667	0	#DIV/0!
	NtBYT025864.002	Histone superfamily protein	9	7	0	0	0	0	0.777778	#DIV/0!	#DIV/0!
	NtBYT030802.000	unknown protein	9	5	0	0	0	0	0.555556	#DIV/0!	#DIV/0!
	NtBYT029515.000	FGGY family of carbohydrate kinase	9	6	0	0	0	0	0.666667	#DIV/0!	#DIV/0!
	NtBYT022937.000	RPM1-interacting protein 4 (RIN4) family protein	9	11	0	3	0	0	1.22222	#DIV/0!	#DIV/0!
	NtBYT025900.003	Protein kinase superfamily protein	9	0	0	0	0	0	0	#DIV/0!	#DIV/0!
	NtBYT020837.000	ATP citrate lyase subunit B 2	9	0	0	0	0	0	0	#DIV/0!	#DIV/0!
	NtBYT030879.014	Plant protein of unknown function (DUF936)	9	6	0	0	0	0	0.666667	#DIV/0!	#DIV/0!
	NtBYT015318.001	pyruvate dehydrogenase kinase	9	0	0	0	0	0	0	#DIV/0!	#DIV/0!
	NtBYT031091.001	homolog of yeast FIP1 [V]	9	1	0	0	0	0	0.111111	#DIV/0!	#DIV/0!
	NtBYT024561.000	ARF-GAP domain 11	9	9	0	6	0	0	1	#DIV/0!	#DIV/0!
	NtBYT024561.001	Calcium-binding EF-hand family protein	9	9	0	6	0	0	1	#DIV/0!	#DIV/0!
	NtBYT025983.000	FAR1-related sequence 5	9	12	0	0	0	0	1.33333	#DIV/0!	#DIV/0!
	NtBYT030963.000	ARM repeat superfamily protein	9	1	0	0	0	0	0.111111	#DIV/0!	#DIV/0!
	NtBYT025527.000	P-loop containing nucleoside triphosphate hydrolases superfamily protein	9	0	0	0	0	0	0	#DIV/0!	#DIV/0!
	NtBYT029773.013	unknown protein	9	8	0	0	0	0	0.888889	#DIV/0!	#DIV/0!
	NtBYT028241.000	ubiquitin family protein	9	0	0	0	0	0	0	#DIV/0!	#DIV/0!
	NtBYT021887.000	P-loop containing nucleoside triphosphate hydrolases superfamily protein	8	9	31	38	0	0	1.125	1.22581	#DIV/0!
	NtBYT026608.001	PHD finger protein-related	8	9	19	15	0	0	1.125	0.789474	#DIV/0!
	NtBYT019339.000	Transducin/WD40 repeat-like superfamily protein	8	5	19	12	0	0	0.625	0.631579	#DIV/0!
	NtBYT030804.000	unknown protein	8	16	19	20	0	0	2	1.05263	#DIV/0!
	NtBYT027402.000	Tetratricopeptide repeat (TPR)-like superfamily protein	8	17	17	15	0	0	2.125	0.882353	#DIV/0!
	NtBYT025290.000	unknown protein	8	10	17	11	0	0	1.25	0.647059	#DIV/0!
	NtBYT035125.000	unknown protein	8	2	16	4	0	0	0.25	0.25	#DIV/0!
	NtBYT021958.000	Lactoylglutathione lyase / glyoxalase I family protein	8	5	15	11	0	0	0.625	0.733333	#DIV/0!
	NtBYT030221.001	WPP domain-interacting protein 1	8	13	15	15	0	0	1.625	1	#DIV/0!
	NtBYT023023.000	UDP-glucose pyrophosphorylase 2	8	6	13	20	0	0	0.75	1.53846	#DIV/0!
	NtBYT024238.000	Ribosomal protein L34e superfamily protein	8	4	13	5	0	0	0.5	0.384615	#DIV/0!
	NtBYT009864.000	Ribosomal protein L34e superfamily protein	8	4	13	5	0	0	0.5	0.384615	#DIV/0!
	NtBYT023054.000	pyrophosphorylase 4	8	10	13	29	0	0	1.25	2.23077	#DIV/0!
	NtBYT014904.000	Protein kinase superfamily protein	8	6	13	16	0	0	0.75	1.23077	#DIV/0!
	NtBYT028849.001	DEA(D/H)-box RNA helicase family protein	8	0	12	10	0	0	0	0.833333	#DIV/0!
	NtBYT026150.000	Lipin family protein	8	9	12	12	0	0	1.125	1	#DIV/0!
	NtBYT026319.003	20S proteasome alpha subunit E2	8	8	12	8	0	0	1	0.666667	#DIV/0!
	NtBYT031434.000	Hyaluronan / mRNA binding family	8	8	11	14	0	0	1	1.27273	#DIV/0!
	NtBYT027065.001	peptidoglycan-binding LysM domain-containing protein	8	6	11	3	0	0	0.75	0.272727	#DIV/0!
	NtBYT028871.000	Acyl-CoA N-acyltransferase with RING/FYVE/PHD-type zinc finger protein	8	14	10	11	0	0	1.75	1.1	#DIV/0!
	NtBYT032564.000	RNA-binding (RRM/RBD/RNP motifs) family protein	8	3	10	2	0	0	0.375	0.2	#DIV/0!
	NtBYT029741.000	Exostosin family protein	8	12	10	6	0	0	1.5	0.6	#DIV/0!
	NtBYT024940.000	ZIP metal ion transporter family	8	8	9	3	0	0	1	0.333333	#DIV/0!
	NtBYT027081.001	microtubule-associated proteins 65-1	8	5	9	4	0	0	0.625	0.444444	#DIV/0!
	NtBYT026093.000	J-domain protein 6	8	12	9	4	0	0	1.5	0.444444	#DIV/0!
	NtBYT033034.000	RNA-binding KH domain-containing protein	8	8	9	7	0	0	1	0.777778	#DIV/0!
	NtBYT029115.002	ubiquitin-specific protease 23	8	4	9	2	0	0	0.5	0.222222	#DIV/0!
	NtBYT029321.002	evolutionarily conserved C-terminal region 7	8	7	8	8	0	0	0.875	1	#DIV/0!
	NtBYT023073.000	Single-stranded nucleic acid binding R3H protein	8	6	8	3	0	0	0.75	0.375	#DIV/0!
	NtBYT027578.000	Galactose oxidase/kelch repeat superfamily protein	8	12	8	5	0	0	1.5	0.625	#DIV/0!
	NtBYT025352.000	titan9	8	7	8	0	0	0	0.875	0	#DIV/0!
	NtBYT025255.001	calcium-dependent protein kinase 4	8	10	8	5	0	0	1.25	0.625	#DIV/0!
	NtBYT027598.000	pol-like 5	8	28	8	20	0	0	3.5	2.5	#DIV/0!
	NtBYT015505.000	methionine sulfoxide reductase B 2	8	5	8	3	0	0	0.625	0.375	#DIV/0!
	NtBYT028239.000	RNA-binding (RRM/RBD/RNP motifs) family protein	8	12	7	4	0	0	1.5	0.571429	#DIV/0!
	NtBYT029661.000	zinc knuckle (CCHC-type) family protein	8	3	7	4	0	0	0.375	0.571429	#DIV/0!
	NtBYT029617.000	homolog of yeast CDT1 A	8	11	7	9	0	0	1.375	1.28571	#DIV/0!
	NtBYT023630.001	unknown protein	8	0	6	3	0	0	0	0.5	#DIV/0!
	NtBYT029058.001	heat shock protein 70	8	10	6	11	0	0	1.25	1.83333	#DIV/0!
	NtBYT029332.000	Nucleotide-sugar transporter family protein	8	0	6	0	0	0	0	0	#DIV/0!
	NtBYT031023.009	ubiquitin-specific protease 12	8	10	6	10	0	0	1.25	1.66667	#DIV/0!
	NtBYT031023.004	ubiquitin-specific protease 12	8	10	6	10	0	0	1.25	1.66667	#DIV/0!
	NtBYT055386.000	phosphoinositide binding	8	8	6	6	0	0	1	1	#DIV/0!
	NtBYT030406.000	Kinase interacting (KIP1-like) family protein	8	4	5	3	0	0	0.5	0.6	#DIV/0!
	NtBYT031239.004	DegP protease 7	8	10	5	5	0	0	1.25	1	#DIV/0!
	NtBYT027255.000	Protein of unknown function (DUF1336)	8	6	5	4	0	0	0.75	0.8	#DIV/0!
	NtBYT020256.001	Tetratricopeptide repeat (TPR)-like superfamily protein	8	8	5	9	0	0	1	1.8	#DIV/0!
	NtBYT002248.000	Major facilitator superfamily protein	8	7	4	4	0	0	0.875	1	#DIV/0!
	NtBYT028548.000	unknown protein	8	9	4	6	0	0	1.125	1.5	#DIV/0!
	NtBYT010771.001	stress-inducible protein, putative	8	2	4	1	0	0	0.25	0.25	#DIV/0!
	NtBYT017660.000	unknown protein	8	9	4	3	0	0	1.125	0.75	#DIV/0!
	NtBYT017660.001	unknown protein	8	8	4	3	0	0	1	0.75	#DIV/0!
	NtBYT020687.002	BSD domain-containing protein	8	0	4	0	0	0	0	0	#DIV/0!
	NtBYT021593.000	Protein kinase superfamily protein	8	4	4	0	0	0	0.5	0	#DIV/0!
	NtBYT010935.000	sucrose nonfermenting 1(SNF1)-related protein kinase 2.3	8	4	4	0	0	0	0.5	0	#DIV/0!
	NtBYT026583.000	centromere protein C	8	7	3	5	0	0	0.875	1.66667	#DIV/0!
	NtBYT028739.001	Forkhead-associated (FHA) domain-containing protein	8	5	3	0	0	0	0.625	0	#DIV/0!
	NtBYT019816.001	unknown protein	8	15	3	0	0	0	1.875	0	#DIV/0!
	NtBYT070539.000	Ypt/Rab-GAP domain of gyp1p superfamily protein	8	5	3	8	0	0	0.625	2.66667	#DIV/0!
	NtBYT024932.000	unknown protein	8	4	2	0	0	0	0.5	0	#DIV/0!
	NtBYT021713.000	unknown protein	8	6	2	0	0	0	0.75	0	#DIV/0!
	NtBYT030293.001	Rad21/Rec8-like family protein	8	9	2	1	0	0	1.125	0.5	#DIV/0!
	NtBYT019914.000	synaptobrevin-related protein 1	8	6	1	0	0	0	0.75	0	#DIV/0!
	NtBYT030918.003	PHD finger family protein	8	7	1	0	0	0	0.875	0	#DIV/0!
	NtBYT032272.000	Phosphoinositide phosphatase family protein	8	13	1	1	0	0	1.625	1	#DIV/0!
	NtBYT022988.001	unknown protein	8	7	1	8	0	0	0.875	8	#DIV/0!
	NtBYT012143.000	CRS1 / YhbY (CRM) domain-containing protein	8	16	0	0	0	0	2	#DIV/0!	#DIV/0!
	NtBYT026130.000	RNA-binding (RRM/RBD/RNP motifs) family protein with retrovirus zinc finger-like domain	8	8	0	7	0	0	1	#DIV/0!	#DIV/0!
	NtBYT062961.000	ATPase E1-E2 type family protein / haloacid dehalogenase-like hydrolase family protein	8	6	0	2	0	0	0.75	#DIV/0!	#DIV/0!
	NtBYT029966.001	phosphate transporter 1;4	8	3	0	0	0	0	0.375	#DIV/0!	#DIV/0!
	NtBYT023803.001	vacuolar membrane ATPase 10	8	0	0	0	0	0	0	#DIV/0!	#DIV/0!
	NtBYT028368.000	cell division cycle 5	8	6	0	0	0	0	0.75	#DIV/0!	#DIV/0!
	NtBYT028046.001	Brassinosteroid signalling positive regulator (BZR1) family protein	8	0	0	0	0	0	0	#DIV/0!	#DIV/0!
	NtBYT031214.016	Plant protein of unknown function (DUF869)	8	8	0	0	0	0	1	#DIV/0!	#DIV/0!
	NtBYT027758.000	serine/threonine protein kinase 2	8	0	0	0	0	0	0	#DIV/0!	#DIV/0!
	NtBYT030442.004	Ribosomal protein S5/Elongation factor G/III/V family protein	8	8	0	0	0	0	1	#DIV/0!	#DIV/0!
	NtBYT022647.000	ortholog of sugar beet HS1 PRO-1 2	8	5	0	0	0	0	0.625	#DIV/0!	#DIV/0!
	NtBYT031188.001	P-loop containing nucleoside triphosphate hydrolases superfamily protein	7	9	65	63	0	0	1.28571	0.969231	#DIV/0!
	NtBYT009878.001	root hair initiation protein root hairless 1 (RHL1)	7	6	21	20	0	0	0.857143	0.952381	#DIV/0!
	NtBYT019686.000	Protein kinase superfamily protein	7	8	17	18	0	0	1.14286	1.05882	#DIV/0!
	NtBYT027478.000	CYCLIN B1;3	7	3	15	7	0	0	0.428571	0.466667	#DIV/0!
	NtBYT010399.000	unknown protein	7	6	15	8	0	0	0.857143	0.533333	#DIV/0!
	NtBYT022256.002	Pre-mRNA-splicing factor 3	7	11	14	8	0	0	1.57143	0.571429	#DIV/0!
	NtBYT005540.000	shrunken seed protein (SSE1)	7	6	12	9	0	0	0.857143	0.75	#DIV/0!
	NtBYT030183.001	Rho GTPase activation protein (RhoGAP) with PH domain	7	9	11	0	0	0	1.28571	0	#DIV/0!
	NtBYT028453.005	unknown protein	7	10	11	8	0	0	1.42857	0.727273	#DIV/0!
	NtBYT030128.003	ENTH/VHS family protein	7	12	11	10	0	0	1.71429	0.909091	#DIV/0!
	NtBYT030027.004	IQ-domain 2	7	4	11	7	0	0	0.571429	0.636364	#DIV/0!
	NtBYT028823.000	eukaryotic translation initiation factor 4B1	7	9	10	7	0	0	1.28571	0.7	#DIV/0!
	NtBYT031204.000	RNA-binding (RRM/RBD/RNP motifs) family protein	7	0	10	3	0	0	0	0.3	#DIV/0!
	NtBYT030282.001	nuclear protein X1	7	8	10	14	0	0	1.14286	1.4	#DIV/0!
	NtBYT021712.001	Expressed protein	7	8	9	14	0	0	1.14286	1.55556	#DIV/0!
	NtBYT028097.000	UDP-galactose transporter 6	7	6	9	0	0	0	0.857143	0	#DIV/0!
	NtBYT024514.013	unknown protein	7	5	8	5	0	0	0.714286	0.625	#DIV/0!
	NtBYT030183.000	Rho GTPase activation protein (RhoGAP) with PH domain	7	9	7	0	0	0	1.28571	0	#DIV/0!
	NtBYT029321.001	evolutionarily conserved C-terminal region 7	7	7	7	7	0	0	1	1	#DIV/0!
	NtBYT029321.000	evolutionarily conserved C-terminal region 7	7	7	7	7	0	0	1	1	#DIV/0!
	NtBYT029808.000	CBS / octicosapeptide/Phox/Bemp1 (PB1) domains-containing protein	7	29	7	9	0	0	4.14286	1.28571	#DIV/0!
	NtBYT030719.002	RNA-binding KH domain-containing protein	7	0	7	0	0	0	0	0	#DIV/0!
	NtBYT023940.000	bZIP transcription factor family protein	7	9	7	7	0	0	1.28571	1	#DIV/0!
	NtBYT027184.006	Polynucleotidyl transferase, ribonuclease H-like superfamily protein	7	4	7	1	0	0	0.571429	0.142857	#DIV/0!
	NtBYT022847.000	auxin-like 1 protein	7	0	7	6	0	0	0	0.857143	#DIV/0!
	NtBYT023460.000	unknown protein	7	2	7	5	0	0	0.285714	0.714286	#DIV/0!
	NtBYT031068.001	unknown protein	7	7	6	8	0	0	1	1.33333	#DIV/0!
	NtBYT024923.000	unknown protein	7	11	6	4	0	0	1.57143	0.666667	#DIV/0!
	NtBYT025016.005	ARM repeat superfamily protein	7	3	6	0	0	0	0.428571	0	#DIV/0!
	NtBYT027326.000	regulatory particle AAA-ATPase 2A	7	5	6	3	0	0	0.714286	0.5	#DIV/0!
	NtBYT031168.000	TRAF-like superfamily protein	7	5	6	0	0	0	0.714286	0	#DIV/0!
	NtBYT030467.002	eukaryotic translation initiation factor-related	7	9	6	0	0	0	1.28571	0	#DIV/0!
	NtBYT019817.000	DNAJ homologue 3	7	0	6	0	0	0	0	0	#DIV/0!
	NtBYT026184.004	GC-rich sequence DNA-binding factor-like protein	7	11	5	8	0	0	1.57143	1.6	#DIV/0!
	NtBYT026081.000	zinc finger (Ran-binding) family protein	7	6	5	5	0	0	0.857143	1	#DIV/0!
	NtBYT028540.000	transcription regulators	7	5	5	0	0	0	0.714286	0	#DIV/0!
	NtBYT031400.000	glutathione S-transferase phi 8	7	7	5	16	0	0	1	3.2	#DIV/0!
	NtBYT030149.000	RHO guanyl-nucleotide exchange factor 14	7	6	5	4	0	0	0.857143	0.8	#DIV/0!
	NtBYT019457.001	eukaryotic translation initiation factor 2 beta subunit	7	1	5	2	0	0	0.142857	0.4	#DIV/0!
	NtBYT023083.000	basic helix-loop-helix (bHLH) DNA-binding superfamily protein	7	6	5	4	0	0	0.857143	0.8	#DIV/0!
	NtBYT025043.000	calmodulin like 42	7	11	5	8	0	0	1.57143	1.6	#DIV/0!
	NtBYT027360.000	cellulose-synthase like D2	7	5	4	3	0	0	0.714286	0.75	#DIV/0!
	NtBYT025701.001	RNA-binding KH domain-containing protein	7	6	4	6	0	0	0.857143	1.5	#DIV/0!
	NtBYT022408.000	Pentatricopeptide repeat (PPR) superfamily protein	7	8	4	6	0	0	1.14286	1.5	#DIV/0!
	NtBYT030526.009	Ubiquitin-like superfamily protein	7	2	4	0	0	0	0.285714	0	#DIV/0!
	NtBYT030855.000	NADH-dependent glutamate synthase 1	7	10	4	12	0	0	1.42857	3	#DIV/0!
	NtBYT021256.000	Octicosapeptide/Phox/Bem1p family protein	7	10	4	8	0	0	1.42857	2	#DIV/0!
	NtBYT027777.001	cytochrome P450, family 81, subfamily D, polypeptide 5	7	4	4	0	0	0	0.571429	0	#DIV/0!
	NtBYT030827.001	ubiquitin-specific protease 25	7	9	4	9	0	0	1.28571	2.25	#DIV/0!
	NtBYT030482.001	GYF domain-containing protein	7	17	3	2	0	0	2.42857	0.666667	#DIV/0!
	NtBYT009970.000	tryptophan synthase beta-subunit 1	7	4	3	4	0	0	0.571429	1.33333	#DIV/0!
	NtBYT031736.000	B-block binding subunit of TFIIIC	7	8	3	8	0	0	1.14286	2.66667	#DIV/0!
	NtBYT030199.001	Outer arm dynein light chain 1 protein	7	15	3	2	0	0	2.14286	0.666667	#DIV/0!
	NtBYT029425.000	unknown protein	7	0	3	0	0	0	0	0	#DIV/0!
	NtBYT024159.000	zinc ion binding;nucleic acid binding;zinc ion binding	7	0	3	0	0	0	0	0	#DIV/0!
	NtBYT019586.000	LSD1-like 3	7	8	2	1	0	0	1.14286	0.5	#DIV/0!
	NtBYT028394.001	P-loop containing nucleoside triphosphate hydrolases superfamily protein	7	6	2	1	0	0	0.857143	0.5	#DIV/0!
	NtBYT025439.005	acyl-CoA-binding domain 3	7	6	2	2	0	0	0.857143	1	#DIV/0!
	NtBYT029210.000	forkhead-associated (FHA) domain-containing protein	7	3	2	0	0	0	0.428571	0	#DIV/0!
	NtBYT030915.008	CCCH-type zinc finger protein with ARM repeat domain	7	2	2	1	0	0	0.285714	0.5	#DIV/0!
	NtBYT031308.006	Protein of unknown function (DUF1216)	7	9	2	0	0	0	1.28571	0	#DIV/0!
	NtBYT030366.000	hydroxy methylglutaryl CoA reductase 1	7	0	2	0	0	0	0	0	#DIV/0!
	NtBYT026198.000	alpha/beta-Hydrolases superfamily protein	7	0	1	0	0	0	0	0	#DIV/0!
	NtBYT028994.001	Protein phosphatase 2C family protein	7	3	1	0	0	0	0.428571	0	#DIV/0!
	NtBYT023201.000	GYF domain-containing protein	7	3	1	0	0	0	0.428571	0	#DIV/0!
	NtBYT021131.000	programmed cell death 2 C-terminal domain-containing protein	7	20	0	4	0	0	2.85714	#DIV/0!	#DIV/0!
	NtBYT026820.000	NPK1-related protein kinase 3	7	10	0	6	0	0	1.42857	#DIV/0!	#DIV/0!
	NtBYT021727.000	histone H2A 12	7	5	0	18	0	0	0.714286	#DIV/0!	#DIV/0!
	NtBYT021909.000	SLAC1 homologue 3	7	0	0	0	0	0	0	#DIV/0!	#DIV/0!
	NtBYT007870.000	glucose-6-phosphate dehydrogenase 6	7	6	0	0	0	0	0.857143	#DIV/0!	#DIV/0!
	NtBYT026568.000	glutamine synthase clone R1	7	0	0	0	0	0	0	#DIV/0!	#DIV/0!
	NtBYT023876.000	Thioredoxin superfamily protein	7	6	0	0	0	0	0.857143	#DIV/0!	#DIV/0!
	NtBYT029365.000	unknown protein	7	19	0	0	0	0	2.71429	#DIV/0!	#DIV/0!
	NtBYT030319.007	ENTH/VHS family protein	7	11	0	2	0	0	1.57143	#DIV/0!	#DIV/0!
	NtBYT030419.001	endomembrane-type CA-ATPase 4	7	0	0	0	0	0	0	#DIV/0!	#DIV/0!
	NtBYT031813.000	Serinc-domain containing serine and sphingolipid biosynthesis protein	7	6	0	0	0	0	0.857143	#DIV/0!	#DIV/0!
	NtBYT029298.001	Adenine nucleotide alpha hydrolases-like superfamily protein	7	5	0	6	0	0	0.714286	#DIV/0!	#DIV/0!
	NtBYT047236.000	transcription regulators	7	13	0	0	0	0	1.85714	#DIV/0!	#DIV/0!
	NtBYT023227.001	valyl-tRNA synthetase / valine--tRNA ligase (VALRS)	7	4	0	0	0	0	0.571429	#DIV/0!	#DIV/0!
	NtBYT029017.000	phospholipase D P1	7	0	0	0	0	0	0	#DIV/0!	#DIV/0!
	NtBYT026636.000	nucleotidyltransferases	7	0	0	0	0	0	0	#DIV/0!	#DIV/0!
	NtBYT029245.000	microfibrillar-associated protein-related	7	8	0	0	0	0	1.14286	#DIV/0!	#DIV/0!
	NtBYT030455.001	alpha/beta-Hydrolases superfamily protein	7	0	0	3	0	0	0	#DIV/0!	#DIV/0!
	NtBYT027769.002	OSBP(oxysterol binding protein)-related protein 3C	7	7	0	0	0	0	1	#DIV/0!	#DIV/0!
	NtBYT028932.001	unknown protein	7	2	0	0	0	0	0.285714	#DIV/0!	#DIV/0!
	NtBYT021686.000	inositol 1,3,4-trisphosphate 5/6-kinase 4	7	3	0	0	0	0	0.428571	#DIV/0!	#DIV/0!
	NtBYT022825.000	ENTH/VHS/GAT family protein	7	0	0	0	0	0	0	#DIV/0!	#DIV/0!
	NtBYT026343.003	RNA-binding (RRM/RBD/RNP motifs) family protein	7	11	0	0	0	0	1.57143	#DIV/0!	#DIV/0!
	NtBYT025569.001	Protein of unknown function (DUF761)	7	0	0	0	0	0	0	#DIV/0!	#DIV/0!
	NtBYT028783.000	DCD (Development and Cell Death) domain protein	7	2	0	0	0	0	0.285714	#DIV/0!	#DIV/0!
	NtBYT024731.001	unknown protein	7	3	0	0	0	0	0.428571	#DIV/0!	#DIV/0!
	NtBYT028229.000	ABL interactor-like protein 3	7	4	0	4	0	0	0.571429	#DIV/0!	#DIV/0!
	NtBYT013763.000	Transducin/WD40 repeat-like superfamily protein	7	9	0	4	0	0	1.28571	#DIV/0!	#DIV/0!
	NtBYT030990.001	phragmoplast orienting kinesin 2	7	9	0	6	0	0	1.28571	#DIV/0!	#DIV/0!
	NtBYT053538.000	Protein kinase superfamily protein	7	0	0	0	0	0	0	#DIV/0!	#DIV/0!
	NtBYT028472.000	P-loop containing nucleoside triphosphate hydrolases superfamily protein	6	10	16	12	0	0	1.66667	0.75	#DIV/0!
	NtBYT027621.000	cyclin-related	6	5	16	0	0	0	0.833333	0	#DIV/0!
	NtBYT022561.001	VIRB2-interacting protein 2	6	0	16	9	0	0	0	0.5625	#DIV/0!
	NtBYT030153.001	phragmoplast-associated kinesin-related protein, putative	6	3	16	0	0	0	0.5	0	#DIV/0!
	NtBYT030260.000	tetratricopeptide repeat (TPR)-containing protein	6	4	15	6	0	0	0.666667	0.4	#DIV/0!
	NtBYT025190.000	P-loop containing nucleoside triphosphate hydrolases superfamily protein	6	9	13	7	0	0	1.5	0.538462	#DIV/0!
	NtBYT027029.001	microtubule-associated proteins 70-1	6	17	12	0	0	0	2.83333	0	#DIV/0!
	NtBYT027656.000	KNOTTED-like from Arabidopsis thaliana	6	10	12	5	0	0	1.66667	0.416667	#DIV/0!
	NtBYT065876.000	SET domain protein 2	6	9	12	10	0	0	1.5	0.833333	#DIV/0!
	NtBYT030232.000	CLIP-associated protein	6	4	12	1	0	0	0.666667	0.0833333	#DIV/0!
	NtBYT030467.000	eukaryotic translation initiation factor-related	6	7	11	8	0	0	1.16667	0.727273	#DIV/0!
	NtBYT024495.001	G-protein coupled receptors;GTPase activators	6	5	10	5	0	0	0.833333	0.5	#DIV/0!
	NtBYT029241.002	RNA-binding (RRM/RBD/RNP motifs) family protein	6	0	10	0	0	0	0	0	#DIV/0!
	NtBYT028549.001	D6 protein kinase like 2	6	2	10	0	0	0	0.333333	0	#DIV/0!
	NtBYT023216.000	Ubiquitin-associated (UBA) protein	6	3	9	2	0	0	0.5	0.222222	#DIV/0!
	NtBYT023084.002	Mitochondrial ATP synthase D chain-related protein	6	10	9	0	0	0	1.66667	0	#DIV/0!
	NtBYT030873.008	Plant protein of unknown function (DUF869)	6	15	9	4	0	0	2.5	0.444444	#DIV/0!
	NtBYT030373.001	LMBR1-like membrane protein	6	8	9	8	0	0	1.33333	0.888889	#DIV/0!
	NtBYT029241.003	RNA-binding (RRM/RBD/RNP motifs) family protein	6	0	9	0	0	0	0	0	#DIV/0!
	NtBYT029409.002	golgin candidate 1	6	0	8	1	0	0	0	0.125	#DIV/0!
	NtBYT025405.000	RING/U-box superfamily protein	6	0	8	8	0	0	0	1	#DIV/0!
	NtBYT028028.000	TPX2 (targeting protein for Xklp2) protein family	6	8	8	7	0	0	1.33333	0.875	#DIV/0!
	NtBYT046002.000	Protein of unknown function (DUF3537)	6	7	8	6	0	0	1.16667	0.75	#DIV/0!
	NtBYT030153.000	phragmoplast-associated kinesin-related protein, putative	6	3	8	0	0	0	0.5	0	#DIV/0!
	NtBYT021363.000	NagB/RpiA/CoA transferase-like superfamily protein	6	12	7	7	0	0	2	1	#DIV/0!
	NtBYT018946.000	pyruvate decarboxylase-2	6	4	7	6	0	0	0.666667	0.857143	#DIV/0!
	NtBYT030194.001	Nucleoporin, Nup133/Nup155-like	6	7	7	2	0	0	1.16667	0.285714	#DIV/0!
	NtBYT030008.002	Tudor/PWWP/MBT superfamily protein	6	9	7	5	0	0	1.5	0.714286	#DIV/0!
	NtBYT030707.000	CCAAT-binding factor	6	2	7	0	0	0	0.333333	0	#DIV/0!
	NtBYT015967.000	Octicosapeptide/Phox/Bem1p family protein	6	6	7	6	0	0	1	0.857143	#DIV/0!
	NtBYT025144.001	unknown protein	6	8	7	7	0	0	1.33333	1	#DIV/0!
	NtBYT028292.001	Protein kinase superfamily protein	6	5	7	4	0	0	0.833333	0.571429	#DIV/0!
	NtBYT019856.000	RNA-directed DNA polymerase (reverse transcriptase)-related family protein	6	8	7	0	0	0	1.33333	0	#DIV/0!
	NtBYT024468.000	receptor for activated C kinase 1B	6	3	6	0	0	0	0.5	0	#DIV/0!
	NtBYT023225.000	Ribosomal protein L4/L1 family	6	2	6	0	0	0	0.333333	0	#DIV/0!
	NtBYT031168.003	TRAF-like superfamily protein	6	8	6	6	0	0	1.33333	1	#DIV/0!
	NtBYT025799.000	homolog of bacterial cytokinesis Z-ring protein FTSZ 1-1	6	6	6	7	0	0	1	1.16667	#DIV/0!
	NtBYT028286.002	Mitochondrial transcription termination factor family protein	6	11	6	8	0	0	1.83333	1.33333	#DIV/0!
	NtBYT028069.001	Cysteine proteinases superfamily protein	6	5	6	1	0	0	0.833333	0.166667	#DIV/0!
	NtBYT022630.000	unknown protein	6	5	6	2	0	0	0.833333	0.333333	#DIV/0!
	NtBYT021835.000	Polynucleotidyl transferase, ribonuclease H fold protein with HRDC domain	6	5	6	0	0	0	0.833333	0	#DIV/0!
	NtBYT023719.001	Kinase-related protein of unknown function (DUF1296)	6	6	5	5	0	0	1	1	#DIV/0!
	NtBYT019875.000	nucleosome assembly protein 1;2	6	7	5	5	0	0	1.16667	1	#DIV/0!
	NtBYT021738.000	FIZZY-related 3	6	0	5	0	0	0	0	0	#DIV/0!
	NtBYT052190.000	unknown protein	6	5	5	2	0	0	0.833333	0.4	#DIV/0!
	NtBYT026824.000	unknown protein	6	7	5	2	0	0	1.16667	0.4	#DIV/0!
	NtBYT029314.000	unknown protein	6	7	5	0	0	0	1.16667	0	#DIV/0!
	NtBYT026047.000	long-chain base (LCB) kinase 1	6	4	5	4	0	0	0.666667	0.8	#DIV/0!
	NtBYT023083.001	basic helix-loop-helix (bHLH) DNA-binding superfamily protein	6	5	5	4	0	0	0.833333	0.8	#DIV/0!
	NtBYT030871.001	EMBRYO DEFECTIVE 140	6	9	5	4	0	0	1.5	0.8	#DIV/0!
	NtBYT023724.000	Arabidopsis protein of unknown function (DUF241)	6	5	5	4	0	0	0.833333	0.8	#DIV/0!
	NtBYT023828.000	FKBP-type peptidyl-prolyl cis-trans isomerase family protein	6	6	4	2	0	0	1	0.5	#DIV/0!
	NtBYT021711.000	Protein of unknown function DUF106, transmembrane	6	8	4	5	0	0	1.33333	1.25	#DIV/0!
	NtBYT030839.001	THO2	6	8	4	9	0	0	1.33333	2.25	#DIV/0!
	NtBYT027898.000	RNAse l inhibitor protein 2	6	4	4	3	0	0	0.666667	0.75	#DIV/0!
	NtBYT006699.000	Calcium-binding EF hand family protein	6	7	4	0	0	0	1.16667	0	#DIV/0!
	NtBYT025182.000	cinnamyl-alcohol dehydrogenase	6	4	4	2	0	0	0.666667	0.5	#DIV/0!
	NtBYT021542.000	Protein phosphatase 2C family protein	6	4	4	2	0	0	0.666667	0.5	#DIV/0!
	NtBYT030145.000	Auxin-responsive GH3 family protein	6	1	4	0	0	0	0.166667	0	#DIV/0!
	NtBYT029565.002	chloride channel C	6	9	4	6	0	0	1.5	1.5	#DIV/0!
	NtBYT031120.005	SIN3-like 2	6	9	4	4	0	0	1.5	1	#DIV/0!
	NtBYT030950.000	Plant protein of unknown function (DUF827)	6	11	3	3	0	0	1.83333	1	#DIV/0!
	NtBYT025508.000	Duplicated homeodomain-like superfamily protein	6	10	3	1	0	0	1.66667	0.333333	#DIV/0!
	NtBYT023503.001	FH interacting protein 1	6	2	3	0	0	0	0.333333	0	#DIV/0!
	NtBYT007518.000	chloride channel F	6	5	3	6	0	0	0.833333	2	#DIV/0!
	NtBYT030360.007	ATP12 protein-related	6	7	3	0	0	0	1.16667	0	#DIV/0!
	NtBYT018795.000	ENTH/VHS family protein	6	8	3	5	0	0	1.33333	1.66667	#DIV/0!
	NtBYT030184.002	Ypt/Rab-GAP domain of gyp1p superfamily protein	6	5	2	0	0	0	0.833333	0	#DIV/0!
	NtBYT030719.004	RNA-binding KH domain-containing protein	6	6	2	2	0	0	1	1	#DIV/0!
	NtBYT020089.000	5'-AMP-activated protein kinase beta-2 subunit protein	6	5	2	0	0	0	0.833333	0	#DIV/0!
	NtBYT046908.000	exocyst subunit exo70 family protein D3	6	1	2	1	0	0	0.166667	0.5	#DIV/0!
	NtBYT030132.000	Formin Homology 14	6	10	2	0	0	0	1.66667	0	#DIV/0!
	NtBYT027801.000	eukaryotic translation initiation factor 3A	6	10	1	1	0	0	1.66667	1	#DIV/0!
	NtBYT030437.001	decapping 5	6	9	1	1	0	0	1.5	1	#DIV/0!
	NtBYT030915.000	CCCH-type zinc finger protein with ARM repeat domain	6	0	1	0	0	0	0	0	#DIV/0!
	NtBYT031358.012	pumilio 1	6	4	0	0	0	0	0.666667	#DIV/0!	#DIV/0!
	NtBYT031358.004	pumilio 2	6	4	0	0	0	0	0.666667	#DIV/0!	#DIV/0!
	NtBYT028858.001	Histone superfamily protein	6	0	0	0	0	0	0	#DIV/0!	#DIV/0!
	NtBYT022725.000	SWAP (Suppressor-of-White-APricot)/surp domain-containing protein	6	7	0	3	0	0	1.16667	#DIV/0!	#DIV/0!
	NtBYT036258.000	CDK-activating kinase 1AT	6	9	0	6	0	0	1.5	#DIV/0!	#DIV/0!
	NtBYT027732.000	vesicle associated protein	6	0	0	0	0	0	0	#DIV/0!	#DIV/0!
	NtBYT027853.001	vacuolar ATP synthase subunit A	6	2	0	0	0	0	0.333333	#DIV/0!	#DIV/0!
	NtBYT024967.001	ROP interactive partner 5	6	13	0	0	0	0	2.16667	#DIV/0!	#DIV/0!
	NtBYT030661.003	formin homology 1	6	4	0	2	0	0	0.666667	#DIV/0!	#DIV/0!
	NtBYT017246.000	fructose-2,6-bisphosphatase	6	8	0	0	0	0	1.33333	#DIV/0!	#DIV/0!
	NtBYT029264.001	Synaptobrevin family protein	6	3	0	0	0	0	0.5	#DIV/0!	#DIV/0!
	NtBYT024256.000	histone H2A 12	6	0	0	0	0	0	0	#DIV/0!	#DIV/0!
	NtBYT028521.000	Polynucleotidyl transferase, ribonuclease H-like superfamily protein	6	2	0	2	0	0	0.333333	#DIV/0!	#DIV/0!
	NtBYT030424.000	Eukaryotic translation initiation factor 3 subunit 7 (eIF-3)	6	18	0	0	0	0	3	#DIV/0!	#DIV/0!
	NtBYT029365.002	unknown protein	6	13	0	0	0	0	2.16667	#DIV/0!	#DIV/0!
	NtBYT027944.000	unknown protein	6	0	0	4	0	0	0	#DIV/0!	#DIV/0!
	NtBYT029747.006	LEUNIG_homolog	6	4	0	0	0	0	0.666667	#DIV/0!	#DIV/0!
	NtBYT031060.004	homolog of RAD54	6	2	0	0	0	0	0.333333	#DIV/0!	#DIV/0!
	NtBYT024419.017	YbaK/aminoacyl-tRNA synthetase-associated domain	6	0	0	0	0	0	0	#DIV/0!	#DIV/0!
	NtBYT029586.008	pyruvate dehydrogenase E1 alpha	6	4	0	0	0	0	0.666667	#DIV/0!	#DIV/0!
	NtBYT001811.000	unknown protein	6	9	0	1	0	0	1.5	#DIV/0!	#DIV/0!
	NtBYT030459.002	Transducin/WD40 repeat-like superfamily protein	6	16	0	0	0	0	2.66667	#DIV/0!	#DIV/0!
	NtBYT026531.000	RAB GDP dissociation inhibitor 2	6	0	0	0	0	0	0	#DIV/0!	#DIV/0!
	NtBYT022289.000	oxidoreductase, 2OG-Fe(II) oxygenase family protein	6	9	0	0	0	0	1.5	#DIV/0!	#DIV/0!
	NtBYT031501.000	YbaK/aminoacyl-tRNA synthetase-associated domain	6	3	0	0	0	0	0.5	#DIV/0!	#DIV/0!
	NtBYT026859.001	P-loop containing nucleoside triphosphate hydrolases superfamily protein	6	0	0	0	0	0	0	#DIV/0!	#DIV/0!
	NtBYT026895.000	Zinc finger, RING-type;Transcription factor jumonji/aspartyl beta-hydroxylase	6	3	0	0	0	0	0.5	#DIV/0!	#DIV/0!
	NtBYT029317.000	C3HC zinc finger-like	6	5	0	0	0	0	0.833333	#DIV/0!	#DIV/0!
	NtBYT028509.000	pectin methylesterase 1	6	9	0	0	0	0	1.5	#DIV/0!	#DIV/0!
	NtBYT024441.001	RING/U-box superfamily protein	6	0	0	0	0	0	0	#DIV/0!	#DIV/0!
	NtBYT024441.000	RING/U-box superfamily protein	6	0	0	1	0	0	0	#DIV/0!	#DIV/0!
	NtBYT027112.000	interferon-related developmental regulator family protein / IFRD protein family	6	0	0	0	0	0	0	#DIV/0!	#DIV/0!
	NtBYT023815.003	Integrase-type DNA-binding superfamily protein	6	6	0	1	0	0	1	#DIV/0!	#DIV/0!
	NtBYT031050.003	little nuclei4	6	9	0	8	0	0	1.5	#DIV/0!	#DIV/0!
	NtBYT028978.001	MUTM homolog-1	5	5	51	54	0	0	1	1.05882	#DIV/0!
	NtBYT027848.001	ortholog of human splicing factor SC35	5	6	23	17	0	0	1.2	0.73913	#DIV/0!
	NtBYT030848.002	Transducin/WD40 repeat-like superfamily protein	5	20	21	17	0	0	4	0.809524	#DIV/0!
	NtBYT030061.001	KRR1 family protein	5	5	15	12	0	0	1	0.8	#DIV/0!
	NtBYT023785.000	proline-rich family protein	5	7	15	10	0	0	1.4	0.666667	#DIV/0!
	NtBYT031116.000	global transcription factor group B1	5	6	15	11	0	0	1.2	0.733333	#DIV/0!
	NtBYT023890.001	damaged DNA binding 2	5	5	12	12	0	0	1	1	#DIV/0!
	NtBYT031906.000	golgi nucleotide sugar transporter 5	5	4	11	2	0	0	0.8	0.181818	#DIV/0!
	NtBYT030007.001	acylaminoacyl-peptidase-related	5	0	11	0	0	0	0	0	#DIV/0!
	NtBYT018624.002	Protein of unknown function (DUF3511)	5	7	11	9	0	0	1.4	0.818182	#DIV/0!
	NtBYT027335.001	ribosomal protein L5 B	5	6	10	13	0	0	1.2	1.3	#DIV/0!
	NtBYT028830.000	Sec20 family protein	5	4	10	4	0	0	0.8	0.4	#DIV/0!
	NtBYT006072.000	Protein kinase superfamily protein	5	11	10	15	0	0	2.2	1.5	#DIV/0!
	NtBYT025449.001	Protein phosphatase 2C family protein	5	2	10	3	0	0	0.4	0.3	#DIV/0!
	NtBYT023450.002	RS-containing zinc finger protein 21	5	0	10	0	0	0	0	0	#DIV/0!
	NtBYT027878.000	heat shock transcription factor A1D	5	6	9	2	0	0	1.2	0.222222	#DIV/0!
	NtBYT020084.000	RPM1 interacting protein 4	5	4	9	4	0	0	0.8	0.444444	#DIV/0!
	NtBYT029942.000	P-loop containing nucleoside triphosphate hydrolases superfamily protein	5	3	9	10	0	0	0.6	1.11111	#DIV/0!
	NtBYT018468.000	RING/U-box superfamily protein	5	7	9	0	0	0	1.4	0	#DIV/0!
	NtBYT005928.000	microtubule-associated proteins 70-3	5	0	9	0	0	0	0	0	#DIV/0!
	NtBYT029275.000	Golgi transport complex protein-related	5	6	9	2	0	0	1.2	0.222222	#DIV/0!
	NtBYT026510.001	ATP binding cassette subfamily B1	5	2	9	5	0	0	0.4	0.555556	#DIV/0!
	NtBYT044920.000	Protein kinase superfamily protein	5	0	9	0	0	0	0	0	#DIV/0!
	NtBYT020244.000	unknown protein	5	2	8	8	0	0	0.4	1	#DIV/0!
	NtBYT029069.000	3-beta hydroxysteroid dehydrogenase/isomerase family protein	5	6	7	7	0	0	1.2	1	#DIV/0!
	NtBYT007157.000	sacI homology domain-containing protein / WW domain-containing protein	5	0	7	2	0	0	0	0.285714	#DIV/0!
	NtBYT020350.000	unknown protein	5	4	7	1	0	0	0.8	0.142857	#DIV/0!
	NtBYT029391.001	RNA recognition motif and CCHC-type zinc finger domains containing protein	5	0	7	0	0	0	0	0	#DIV/0!
	NtBYT027335.000	ribosomal protein L5 B	5	4	6	0	0	0	0.8	0	#DIV/0!
	NtBYT029357.000	Protein kinase superfamily protein	5	2	6	4	0	0	0.4	0.666667	#DIV/0!
	NtBYT024514.010	unknown protein	5	5	6	5	0	0	1	0.833333	#DIV/0!
	NtBYT003539.000	Transducin/WD40 repeat-like superfamily protein	5	9	6	9	0	0	1.8	1.5	#DIV/0!
	NtBYT029411.000	myosin 2	5	14	6	14	0	0	2.8	2.33333	#DIV/0!
	NtBYT029674.000	sec34-like family protein	5	0	6	0	0	0	0	0	#DIV/0!
	NtBYT008869.000	Tetratricopeptide repeat (TPR)-like superfamily protein	5	6	5	4	0	0	1.2	0.8	#DIV/0!
	NtBYT017789.000	E2F transcription factor 3	5	4	5	3	0	0	0.8	0.6	#DIV/0!
	NtBYT029049.000	3-phosphoinositide-dependent protein kinase	5	6	5	3	0	0	1.2	0.6	#DIV/0!
	NtBYT029169.002	Protein kinase superfamily protein	5	6	5	6	0	0	1.2	1.2	#DIV/0!
	NtBYT029438.001	MIRO-related GTP-ase 1	5	6	5	2	0	0	1.2	0.4	#DIV/0!
	NtBYT023173.000	PPPDE putative thiol peptidase family protein	5	0	4	0	0	0	0	0	#DIV/0!
	NtBYT029073.001	TPX2 (targeting protein for Xklp2) protein family	5	3	4	4	0	0	0.6	1	#DIV/0!
	NtBYT042098.000	pumilio 23	5	4	4	11	0	0	0.8	2.75	#DIV/0!
	NtBYT030873.005	Plant protein of unknown function (DUF869)	5	3	4	1	0	0	0.6	0.25	#DIV/0!
	NtBYT031127.000	RGPR-related	5	12	4	11	0	0	2.4	2.75	#DIV/0!
	NtBYT031127.004	RGPR-related	5	12	4	11	0	0	2.4	2.75	#DIV/0!
	NtBYT030605.002	Transducin/WD40 repeat-like superfamily protein	5	4	4	4	0	0	0.8	1	#DIV/0!
	NtBYT028597.000	syntaxin of plants 132	5	12	4	9	0	0	2.4	2.25	#DIV/0!
	NtBYT031050.000	little nuclei4	5	4	4	0	0	0	0.8	0	#DIV/0!
	NtBYT028400.000	Nuclear transport factor 2 (NTF2) family protein with RNA binding (RRM-RBD-RNP motifs) domain	5	0	4	0	0	0	0	0	#DIV/0!
	NtBYT028519.001	Protein kinase superfamily protein	5	5	4	3	0	0	1	0.75	#DIV/0!
	NtBYT032190.000	RNA-binding (RRM/RBD/RNP motifs) family protein	5	0	4	4	0	0	0	1	#DIV/0!
	NtBYT020980.000	pyrophosphorylase 4	5	6	4	3	0	0	1.2	0.75	#DIV/0!
	NtBYT024053.000	MAP kinase 4	5	0	3	0	0	0	0	0	#DIV/0!
	NtBYT017221.000	unknown protein	5	4	3	4	0	0	0.8	1.33333	#DIV/0!
	NtBYT023252.000	unknown protein	5	1	3	0	0	0	0.2	0	#DIV/0!
	NtBYT025721.000	Co-chaperone GrpE family protein	5	9	3	7	0	0	1.8	2.33333	#DIV/0!
	NtBYT031004.001	ATPases;nucleotide binding;ATP binding;nucleoside-triphosphatases;transcription factor binding	5	2	3	0	0	0	0.4	0	#DIV/0!
	NtBYT027727.002	DNA-directed DNA polymerases	5	5	2	2	0	0	1	1	#DIV/0!
	NtBYT029073.002	TPX2 (targeting protein for Xklp2) protein family	5	3	2	2	0	0	0.6	1	#DIV/0!
	NtBYT030404.000	DNA/RNA polymerases superfamily protein	5	3	2	4	0	0	0.6	2	#DIV/0!
	NtBYT029261.000	Homeodomain-like superfamily protein	5	16	2	3	0	0	3.2	1.5	#DIV/0!
	NtBYT020997.000	GTP-binding protein-related	5	2	2	0	0	0	0.4	0	#DIV/0!
	NtBYT025678.001	winged-helix DNA-binding transcription factor family protein	5	5	2	2	0	0	1	1	#DIV/0!
	NtBYT063218.000	P-loop containing nucleoside triphosphate hydrolases superfamily protein	5	5	2	7	0	0	1	3.5	#DIV/0!
	NtBYT026347.000	Endoplasmic reticulum vesicle transporter protein	5	5	2	0	0	0	1	0	#DIV/0!
	NtBYT029483.000	diacylglycerol kinase1	5	6	2	2	0	0	1.2	1	#DIV/0!
	NtBYT028466.003	MAP kinase kinase 2	5	5	2	0	0	0	1	0	#DIV/0!
	NtBYT028335.000	Integrin-linked protein kinase family	5	6	2	1	0	0	1.2	0.5	#DIV/0!
	NtBYT028952.000	unknown protein	5	0	2	0	0	0	0	0	#DIV/0!
	NtBYT030015.000	bromo-adjacent homology (BAH) domain-containing protein	5	8	1	4	0	0	1.6	4	#DIV/0!
	NtBYT022652.000	TUDOR-SN protein 1	5	0	1	0	0	0	0	0	#DIV/0!
	NtBYT026901.000	dual specificity protein phosphatase-related	5	2	1	0	0	0	0.4	0	#DIV/0!
	NtBYT015798.000	cellulose synthase-like D3	5	5	1	4	0	0	1	4	#DIV/0!
	NtBYT025891.004	unknown protein	5	1	1	0	0	0	0.2	0	#DIV/0!
	NtBYT010382.000	Protein kinase superfamily protein	5	7	1	4	0	0	1.4	4	#DIV/0!
	NtBYT028242.002	phosphoglycerate kinase	5	0	0	0	0	0	0	#DIV/0!	#DIV/0!
	NtBYT031301.000	DDB1-CUL4 associated factor 1	5	11	0	0	0	0	2.2	#DIV/0!	#DIV/0!
	NtBYT027855.003	IAA carboxylmethyltransferase 1	5	5	0	0	0	0	1	#DIV/0!	#DIV/0!
	NtBYT027161.002	Polynucleotidyl transferase, ribonuclease H-like superfamily protein	5	13	0	0	0	0	2.6	#DIV/0!	#DIV/0!
	NtBYT039202.000	B-block binding subunit of TFIIIC	5	10	0	0	0	0	2	#DIV/0!	#DIV/0!
	NtBYT028418.000	Tetratricopeptide repeat (TPR)-like superfamily protein	5	0	0	0	0	0	0	#DIV/0!	#DIV/0!
	NtBYT031169.002	unknown protein	5	6	0	0	0	0	1.2	#DIV/0!	#DIV/0!
	NtBYT025483.000	acetyl Co-enzyme a carboxylase carboxyltransferase alpha subunit	5	2	0	0	0	0	0.4	#DIV/0!	#DIV/0!
	NtBYT051775.000	CDPK-related kinase 3	5	2	0	0	0	0	0.4	#DIV/0!	#DIV/0!
	NtBYT029646.000	nonsense-mediated mRNA decay NMD3 family protein	5	0	0	0	0	0	0	#DIV/0!	#DIV/0!
	NtBYT031656.000	MIF4G domain-containing protein / MA3 domain-containing protein	5	7	0	0	0	0	1.4	#DIV/0!	#DIV/0!
	NtBYT030672.010	Ypt/Rab-GAP domain of gyp1p superfamily protein	5	2	0	0	0	0	0.4	#DIV/0!	#DIV/0!
	NtBYT030992.000	transcription coactivators	5	3	0	1	0	0	0.6	#DIV/0!	#DIV/0!
	NtBYT020641.001	S phase kinase-associated protein 1	5	2	0	0	0	0	0.4	#DIV/0!	#DIV/0!
	NtBYT014609.003	DNA-binding protein phosphatase 1	5	5	0	0	0	0	1	#DIV/0!	#DIV/0!
	NtBYT003432.000	poltergeist like 1	5	12	0	0	0	0	2.4	#DIV/0!	#DIV/0!
	NtBYT030915.022	CCCH-type zinc finger protein with ARM repeat domain	5	3	0	0	0	0	0.6	#DIV/0!	#DIV/0!
	NtBYT028363.000	MAP kinase 9	5	4	0	0	0	0	0.8	#DIV/0!	#DIV/0!
	NtBYT026419.000	RNA-binding (RRM/RBD/RNP motifs) family protein	5	6	0	0	0	0	1.2	#DIV/0!	#DIV/0!
	NtBYT025964.000	Cyclin family protein	5	9	0	8	0	0	1.8	#DIV/0!	#DIV/0!
	NtBYT026715.002	Lactate/malate dehydrogenase family protein	5	0	0	0	0	0	0	#DIV/0!	#DIV/0!
	NtBYT001824.000	Ubiquitin carboxyl-terminal hydrolase-related protein	5	1	0	0	0	0	0.2	#DIV/0!	#DIV/0!
	NtBYT030630.006	Domain of unknown function (DUF3444)	5	3	0	0	0	0	0.6	#DIV/0!	#DIV/0!
	NtBYT008167.000	hAT transposon superfamily	5	1	0	0	0	0	0.2	#DIV/0!	#DIV/0!
	NtBYT030769.002	unknown protein	5	13	0	5	0	0	2.6	#DIV/0!	#DIV/0!
	NtBYT024266.000	Glutaredoxin family protein	5	0	0	0	0	0	0	#DIV/0!	#DIV/0!
	NtBYT031299.000	phragmoplast orienting kinesin 1	5	0	0	0	0	0	0	#DIV/0!	#DIV/0!
	NtBYT030517.000	evolutionarily conserved C-terminal region 10	5	0	0	0	0	0	0	#DIV/0!	#DIV/0!
	NtBYT030706.001	transducin family protein / WD-40 repeat family protein	5	4	0	0	0	0	0.8	#DIV/0!	#DIV/0!
	NtBYT014448.000	Transducin family protein / WD-40 repeat family protein	5	6	0	0	0	0	1.2	#DIV/0!	#DIV/0!
	NtBYT030779.000	SWIB/MDM2 domain superfamily protein	5	5	0	0	0	0	1	#DIV/0!	#DIV/0!
	NtBYT021831.001	RPM1-interacting protein 4 (RIN4) family protein	5	3	0	0	0	0	0.6	#DIV/0!	#DIV/0!
	NtBYT030321.000	unknown protein	5	0	0	0	0	0	0	#DIV/0!	#DIV/0!
	NtBYT026328.003	translocation protein-related	5	0	0	0	0	0	0	#DIV/0!	#DIV/0!
	NtBYT029923.004	RNA helicase, ATP-dependent, SK12/DOB1 protein	5	6	0	0	0	0	1.2	#DIV/0!	#DIV/0!
	NtBYT031253.003	Tudor/PWWP/MBT domain-containing protein	5	2	0	4	0	0	0.4	#DIV/0!	#DIV/0!
	NtBYT030745.006	anaphase-promoting complex subunit 8	5	0	0	0	0	0	0	#DIV/0!	#DIV/0!
	NtBYT029530.002	EPS15 homology domain 1	5	4	0	0	0	0	0.8	#DIV/0!	#DIV/0!
	NtBYT027698.001	golgin candidate 4	5	1	0	0	0	0	0.2	#DIV/0!	#DIV/0!
	NtBYT030037.001	Pleckstrin homology (PH) and lipid-binding START domains-containing protein	5	4	0	0	0	0	0.8	#DIV/0!	#DIV/0!
	NtBYT029859.003	plant intracellular ras group-related LRR 4	5	4	0	0	0	0	0.8	#DIV/0!	#DIV/0!
	NtBYT030154.000	exocyst subunit exo70 family protein G1	5	0	0	0	0	0	0	#DIV/0!	#DIV/0!
	NtBYT031306.014	SAP domain-containing protein	5	1	0	0	0	0	0.2	#DIV/0!	#DIV/0!
	NtBYT030753.002	poly(A) binding protein 8	5	0	0	0	0	0	0	#DIV/0!	#DIV/0!
	NtBYT025944.000	calreticulin 1b	4	5	104	99	0	0	1.25	0.951923	#DIV/0!
	NtBYT027283.002	RNA-binding (RRM/RBD/RNP motifs) family protein	4	3	18	11	0	0	0.75	0.611111	#DIV/0!
	NtBYT030882.000	eukaryotic translation initiation factor 2 (eIF-2) family protein	4	7	17	14	0	0	1.75	0.823529	#DIV/0!
	NtBYT030239.000	ARM repeat superfamily protein	4	6	13	12	0	0	1.5	0.923077	#DIV/0!
	NtBYT024618.000	histone deacetylase 15	4	5	12	12	0	0	1.25	1	#DIV/0!
	NtBYT031286.010	suppressor of abi3-5	4	6	12	9	0	0	1.5	0.75	#DIV/0!
	NtBYT026817.003	GF14 protein phi chain	4	0	12	18	0	0	0	1.5	#DIV/0!
	NtBYT026820.001	NPK1-related protein kinase 1	4	6	12	9	0	0	1.5	0.75	#DIV/0!
	NtBYT026011.001	STRUBBELIG-receptor family 8	4	0	12	0	0	0	0	0	#DIV/0!
	NtBYT025279.000	basic helix-loop-helix (bHLH) DNA-binding superfamily protein	4	9	11	9	0	0	2.25	0.818182	#DIV/0!
	NtBYT030077.001	RNA recognition motif (RRM)-containing protein	4	0	10	7	0	0	0	0.7	#DIV/0!
	NtBYT031121.008	Cystatin/monellin superfamily protein	4	0	10	16	0	0	0	1.6	#DIV/0!
	NtBYT030908.000	Transducin/WD40 repeat-like superfamily protein	4	6	9	4	0	0	1.5	0.444444	#DIV/0!
	NtBYT027884.002	Protein kinase superfamily protein with octicosapeptide/Phox/Bem1p domain	4	5	9	12	0	0	1.25	1.33333	#DIV/0!
	NtBYT030771.000	RNA helicase, ATP-dependent, SK12/DOB1 protein	4	1	9	0	0	0	0.25	0	#DIV/0!
	NtBYT030711.000	SMAD/FHA domain-containing protein	4	4	9	17	0	0	1	1.88889	#DIV/0!
	NtBYT022361.000	rhamnose biosynthesis 1	4	0	9	0	0	0	0	0	#DIV/0!
	NtBYT028871.001	Acyl-CoA N-acyltransferase with RING/FYVE/PHD-type zinc finger protein	4	10	8	10	0	0	2.5	1.25	#DIV/0!
	NtBYT028603.000	GYF domain-containing protein	4	6	8	10	0	0	1.5	1.25	#DIV/0!
	NtBYT028915.002	UDP-Glycosyltransferase superfamily protein	4	7	8	6	0	0	1.75	0.75	#DIV/0!
	NtBYT029861.001	Na+/H+ antiporter 6	4	5	8	6	0	0	1.25	0.75	#DIV/0!
	NtBYT030060.001	Protein of unknown function (DUF1421)	4	6	7	7	0	0	1.5	1	#DIV/0!
	NtBYT027634.000	RED family protein	4	6	7	6	0	0	1.5	0.857143	#DIV/0!
	NtBYT028260.000	TCP-1/cpn60 chaperonin family protein	4	3	7	5	0	0	0.75	0.714286	#DIV/0!
	NtBYT023330.000	dehydration-induced protein (ERD15)	4	4	7	4	0	0	1	0.571429	#DIV/0!
	NtBYT033403.000	tetratricopeptide repeat (TPR)-containing protein	4	3	7	3	0	0	0.75	0.428571	#DIV/0!
	NtBYT030183.002	Rho GTPase activation protein (RhoGAP) with PH domain	4	3	6	0	0	0	0.75	0	#DIV/0!
	NtBYT029971.000	poly(ADP-ribose) polymerase 2	4	5	6	1	0	0	1.25	0.166667	#DIV/0!
	NtBYT031077.004	alpha-adaptin	4	8	6	5	0	0	2	0.833333	#DIV/0!
	NtBYT029409.000	golgin candidate 1	4	1	6	3	0	0	0.25	0.5	#DIV/0!
	NtBYT024450.001	RADIATION SENSITIVE 17	4	2	6	3	0	0	0.5	0.5	#DIV/0!
	NtBYT025392.000	Nucleic acid-binding, OB-fold-like protein	4	0	6	0	0	0	0	0	#DIV/0!
	NtBYT023254.000	RNA-binding (RRM/RBD/RNP motifs) family protein	4	5	6	3	0	0	1.25	0.5	#DIV/0!
	NtBYT020468.000	Zinc finger C-x8-C-x5-C-x3-H type family protein	4	4	6	5	0	0	1	0.833333	#DIV/0!
	NtBYT025690.000	syntaxin of plants 81	4	4	6	6	0	0	1	1	#DIV/0!
	NtBYT027114.000	phosphoinositide binding	4	2	5	2	0	0	0.5	0.4	#DIV/0!
	NtBYT027706.000	soluble N-ethylmaleimide-sensitive factor adaptor protein 33	4	3	5	4	0	0	0.75	0.8	#DIV/0!
	NtBYT031226.000	SUPPRESSOR OF AUXIN RESISTANCE1	4	4	5	5	0	0	1	1	#DIV/0!
	NtBYT030692.000	calcium-dependent protein kinase 13	4	4	5	6	0	0	1	1.2	#DIV/0!
	NtBYT009843.000	Thioesterase/thiol ester dehydrase-isomerase superfamily protein	4	3	5	0	0	0	0.75	0	#DIV/0!
	NtBYT025867.000	histone deacetylase 1	4	3	5	2	0	0	0.75	0.4	#DIV/0!
	NtBYT020958.000	Translation elongation factor EF1B/ribosomal protein S6 family protein	4	5	5	5	0	0	1.25	1	#DIV/0!
	NtBYT026643.001	ABI-1-like 1	4	3	5	4	0	0	0.75	0.8	#DIV/0!
	NtBYT030978.008	Protein kinase superfamily protein	4	2	5	0	0	0	0.5	0	#DIV/0!
	NtBYT026459.000	Protein of unknown function (DUF3223)	4	4	4	2	0	0	1	0.5	#DIV/0!
	NtBYT030515.001	RNA helicase family protein	4	2	4	0	0	0	0.5	0	#DIV/0!
	NtBYT031233.001	IKI3 family protein	4	2	4	1	0	0	0.5	0.25	#DIV/0!
	NtBYT027401.000	IQ-domain 5	4	2	4	0	0	0	0.5	0	#DIV/0!
	NtBYT044414.000	P-loop containing nucleoside triphosphate hydrolases superfamily protein	4	4	4	5	0	0	1	1.25	#DIV/0!
	NtBYT025544.000	HSP20-like chaperones superfamily protein	4	3	4	4	0	0	0.75	1	#DIV/0!
	NtBYT027852.002	DA1	4	5	4	3	0	0	1.25	0.75	#DIV/0!
	NtBYT023393.000	nuclear factor Y, subunit C11	4	3	4	3	0	0	0.75	0.75	#DIV/0!
	NtBYT030701.001	Transducin family protein / WD-40 repeat family protein	4	2	4	2	0	0	0.5	0.5	#DIV/0!
	NtBYT049587.000	cation exchanger 5	4	7	4	4	0	0	1.75	1	#DIV/0!
	NtBYT028383.000	lectin protein kinase family protein	4	5	4	3	0	0	1.25	0.75	#DIV/0!
	NtBYT026201.000	unknown protein	4	2	4	4	0	0	0.5	1	#DIV/0!
	NtBYT030571.001	evolutionarily conserved C-terminal region 2	4	1	4	4	0	0	0.25	1	#DIV/0!
	NtBYT030211.000	global transcription factor group E7	4	2	4	8	0	0	0.5	2	#DIV/0!
	NtBYT018042.003	CBS / octicosapeptide/Phox/Bemp1 (PB1) domains-containing protein	4	4	4	3	0	0	1	0.75	#DIV/0!
	NtBYT018548.000	Ribosomal protein S6e	4	5	4	3	0	0	1.25	0.75	#DIV/0!
	NtBYT025670.003	Ras-related small GTP-binding family protein	4	3	3	0	0	0	0.75	0	#DIV/0!
	NtBYT025670.000	secretion-associated RAS super family 2	4	3	3	0	0	0	0.75	0	#DIV/0!
	NtBYT022046.001	secretion-associated RAS 1B	4	3	3	0	0	0	0.75	0	#DIV/0!
	NtBYT031216.006	methyl-CPG-binding domain 4	4	2	3	2	0	0	0.5	0.666667	#DIV/0!
	NtBYT030407.002	exocyst subunit exo70 family protein E1	4	7	3	0	0	0	1.75	0	#DIV/0!
	NtBYT021902.001	Microtubule associated protein (MAP65/ASE1) family protein	4	3	3	2	0	0	0.75	0.666667	#DIV/0!
	NtBYT030855.001	NADH-dependent glutamate synthase 1	4	10	3	7	0	0	2.5	2.33333	#DIV/0!
	NtBYT029307.000	Protein of unknown function (DUF630 and DUF632)	4	8	3	3	0	0	2	1	#DIV/0!
	NtBYT024836.000	Cyclophilin-like peptidyl-prolyl cis-trans isomerase family protein	4	4	3	2	0	0	1	0.666667	#DIV/0!
	NtBYT026693.000	COP1-interacting protein 7	4	5	3	3	0	0	1.25	1	#DIV/0!
	NtBYT008340.000	basic pentacysteine 2	4	4	3	1	0	0	1	0.333333	#DIV/0!
	NtBYT024022.001	methyltransferases;copper ion binding	4	6	3	4	0	0	1.5	1.33333	#DIV/0!
	NtBYT030181.000	unknown protein	4	2	3	0	0	0	0.5	0	#DIV/0!
	NtBYT028454.000	Sterile alpha motif (SAM) domain-containing protein	4	5	3	5	0	0	1.25	1.66667	#DIV/0!
	NtBYT029366.000	Protein of unknown function (DUF793)	4	6	3	6	0	0	1.5	2	#DIV/0!
	NtBYT028810.000	homolog of histone chaperone HIRA	4	8	2	4	0	0	2	2	#DIV/0!
	NtBYT025294.002	Immunoglobulin E-set superfamily protein	4	5	2	5	0	0	1.25	2.5	#DIV/0!
	NtBYT029237.003	zinc finger (CCCH-type/C3HC4-type RING finger) family protein	4	3	2	3	0	0	0.75	1.5	#DIV/0!
	NtBYT025618.001	RING 1A	4	3	2	2	0	0	0.75	1	#DIV/0!
	NtBYT029418.000	basic helix-loop-helix (bHLH) DNA-binding superfamily protein	4	4	2	3	0	0	1	1.5	#DIV/0!
	NtBYT030729.001	DEAD box RNA helicase (RH3)	4	6	2	2	0	0	1.5	1	#DIV/0!
	NtBYT028958.000	unknown protein	4	1	2	0	0	0	0.25	0	#DIV/0!
	NtBYT033493.000	don-glucosyltransferase 1	4	4	2	1	0	0	1	0.5	#DIV/0!
	NtBYT026948.000	plant adhesion molecule 1	4	0	2	1	0	0	0	0.5	#DIV/0!
	NtBYT029497.002	alpha/beta-Hydrolases superfamily protein	4	0	2	0	0	0	0	0	#DIV/0!
	NtBYT049624.000	1-amino-cyclopropane-1-carboxylate synthase 12	4	7	2	0	0	0	1.75	0	#DIV/0!
	NtBYT019702.000	TBP-associated factor II 15	4	7	2	2	0	0	1.75	1	#DIV/0!
	NtBYT025781.000	Calcium-dependent protein kinase family protein	4	3	2	0	0	0	0.75	0	#DIV/0!
	NtBYT025781.001	Calcium-dependent protein kinase family protein	4	6	2	0	0	0	1.5	0	#DIV/0!
	NtBYT028437.004	translocase inner membrane subunit 44-2	4	1	2	0	0	0	0.25	0	#DIV/0!
	NtBYT021010.000	NAD(P)-binding Rossmann-fold superfamily protein	4	2	2	0	0	0	0.5	0	#DIV/0!
	NtBYT032287.000	Trypsin family protein with PDZ domain	4	2	2	2	0	0	0.5	1	#DIV/0!
	NtBYT011030.000	TBP-associated factor 2	4	7	2	4	0	0	1.75	2	#DIV/0!
	NtBYT023967.000	Tetratricopeptide repeat (TPR)-like superfamily protein	4	4	2	0	0	0	1	0	#DIV/0!
	NtBYT025500.001	NAC domain containing protein 73	4	3	2	0	0	0	0.75	0	#DIV/0!
	NtBYT027171.002	multiprotein bridging factor 1B	4	2	2	2	0	0	0.5	1	#DIV/0!
	NtBYT009832.000	syntaxin of plants 61	4	5	2	0	0	0	1.25	0	#DIV/0!
	NtBYT031103.001	COP1-interacting protein-related	4	4	2	1	0	0	1	0.5	#DIV/0!
	NtBYT031083.007	P-loop containing nucleoside triphosphate hydrolases superfamily protein	4	0	2	0	0	0	0	0	#DIV/0!
	NtBYT028565.000	eukaryotic translation initiation factor 2 gamma subunit	4	3	2	0	0	0	0.75	0	#DIV/0!
	NtBYT016784.000	Translation elongation factor EF1A/initiation factor IF2gamma family protein	4	3	2	0	0	0	0.75	0	#DIV/0!
	NtBYT029216.002	Protein kinase superfamily protein	4	15	1	7	0	0	3.75	7	#DIV/0!
	NtBYT011986.000	phragmoplast orienting kinesin 2	4	5	1	0	0	0	1.25	0	#DIV/0!
	NtBYT024629.001	cAMP-regulated phosphoprotein 19-related protein	4	4	1	4	0	0	1	4	#DIV/0!
	NtBYT023849.000	EamA-like transporter family	4	3	1	0	0	0	0.75	0	#DIV/0!
	NtBYT028897.000	calcium-dependent lipid-binding family protein	4	2	1	0	0	0	0.5	0	#DIV/0!
	NtBYT031312.002	ARM repeat superfamily protein	4	10	1	0	0	0	2.5	0	#DIV/0!
	NtBYT021245.000	Phosphoglycerate kinase family protein	4	0	0	0	0	0	0	#DIV/0!	#DIV/0!
	NtBYT027446.001	RNA-binding ASCH domain protein	4	2	0	0	0	0	0.5	#DIV/0!	#DIV/0!
	NtBYT030021.000	Myosin family protein with Dil domain	4	4	0	0	0	0	1	#DIV/0!	#DIV/0!
	NtBYT011797.000	Tudor/PWWP/MBT superfamily protein	4	7	0	2	0	0	1.75	#DIV/0!	#DIV/0!
	NtBYT027602.000	S-adenosyl-L-methionine-dependent methyltransferases superfamily protein	4	0	0	0	0	0	0	#DIV/0!	#DIV/0!
	NtBYT028951.000	transducin family protein / WD-40 repeat family protein	4	6	0	0	0	0	1.5	#DIV/0!	#DIV/0!
	NtBYT028938.000	unknown protein	4	6	0	1	0	0	1.5	#DIV/0!	#DIV/0!
	NtBYT040360.000	WPP domain interacting protein 1	4	5	0	0	0	0	1.25	#DIV/0!	#DIV/0!
	NtBYT029629.001	Phototropic-responsive NPH3 family protein	4	2	0	0	0	0	0.5	#DIV/0!	#DIV/0!
	NtBYT030845.000	P-loop containing nucleoside triphosphate hydrolases superfamily protein	4	4	0	3	0	0	1	#DIV/0!	#DIV/0!
	NtBYT041442.000	binding;calmodulin binding	4	0	0	0	0	0	0	#DIV/0!	#DIV/0!
	NtBYT063696.000	unknown protein	4	6	0	0	0	0	1.5	#DIV/0!	#DIV/0!
	NtBYT026088.001	tRNA (guanine-N-7) methyltransferase	4	0	0	0	0	0	0	#DIV/0!	#DIV/0!
	NtBYT020535.000	Protein of unknown function (DUF630 and DUF632)	4	5	0	0	0	0	1.25	#DIV/0!	#DIV/0!
	NtBYT024880.000	RNA-binding (RRM/RBD/RNP motifs) family protein	4	0	0	0	0	0	0	#DIV/0!	#DIV/0!
	NtBYT045719.000	Auxin efflux carrier family protein	4	2	0	0	0	0	0.5	#DIV/0!	#DIV/0!
	NtBYT028789.001	Root hair defective 3 GTP-binding protein (RHD3)	4	3	0	0	0	0	0.75	#DIV/0!	#DIV/0!
	NtBYT028577.002	sphere organelles protein-related	4	6	0	0	0	0	1.5	#DIV/0!	#DIV/0!
	NtBYT027248.000	Serinc-domain containing serine and sphingolipid biosynthesis protein	4	2	0	1	0	0	0.5	#DIV/0!	#DIV/0!
	NtBYT021005.000	unknown protein	4	4	0	1	0	0	1	#DIV/0!	#DIV/0!
	NtBYT030729.002	DEAD box RNA helicase (RH3)	4	7	0	0	0	0	1.75	#DIV/0!	#DIV/0!
	NtBYT023749.000	unknown protein	4	1	0	0	0	0	0.25	#DIV/0!	#DIV/0!
	NtBYT024652.000	ENTH/VHS family protein	4	4	0	0	0	0	1	#DIV/0!	#DIV/0!
	NtBYT031132.008	kinesin 1	4	1	0	0	0	0	0.25	#DIV/0!	#DIV/0!
	NtBYT031132.015	kinesin 5	4	1	0	0	0	0	0.25	#DIV/0!	#DIV/0!
	NtBYT007366.000	DENN (AEX-3) domain-containing protein	4	3	0	0	0	0	0.75	#DIV/0!	#DIV/0!
	NtBYT030153.003	phragmoplast-associated kinesin-related protein, putative	4	0	0	0	0	0	0	#DIV/0!	#DIV/0!
	NtBYT031201.013	global transcription factor group E8	4	10	0	0	0	0	2.5	#DIV/0!	#DIV/0!
	NtBYT031201.008	nuclear protein X1	4	10	0	0	0	0	2.5	#DIV/0!	#DIV/0!
	NtBYT027688.002	unknown protein	4	8	0	0	0	0	2	#DIV/0!	#DIV/0!
	NtBYT032242.000	Uncharacterized conserved protein (DUF2215)	4	4	0	0	0	0	1	#DIV/0!	#DIV/0!
	NtBYT020149.000	Calmodulin-binding transcription activator protein with CG-1 and Ankyrin domains	4	4	0	0	0	0	1	#DIV/0!	#DIV/0!
	NtBYT023620.000	Vesicle transport v-SNARE family protein	4	0	0	0	0	0	0	#DIV/0!	#DIV/0!
	NtBYT028697.000	Tropomyosin-related	4	2	0	2	0	0	0.5	#DIV/0!	#DIV/0!
	NtBYT028220.006	transducin family protein / WD-40 repeat family protein	4	4	0	0	0	0	1	#DIV/0!	#DIV/0!
	NtBYT028220.007	transducin family protein / WD-40 repeat family protein	4	6	0	0	0	0	1.5	#DIV/0!	#DIV/0!
	NtBYT021113.000	unknown protein	4	2	0	0	0	0	0.5	#DIV/0!	#DIV/0!
	NtBYT028981.002	phosphoglucosamine mutase-related	4	0	0	0	0	0	0	#DIV/0!	#DIV/0!
	NtBYT030391.002	Microtubule associated protein (MAP65/ASE1) family protein	4	6	0	0	0	0	1.5	#DIV/0!	#DIV/0!
	NtBYT022103.000	flavodoxin-like quinone reductase 1	4	2	0	0	0	0	0.5	#DIV/0!	#DIV/0!
	NtBYT027361.000	RNA polymerase I specific transcription initiation factor RRN3 protein	4	2	0	0	0	0	0.5	#DIV/0!	#DIV/0!
	NtBYT030928.003	Di-glucose binding protein with Kinesin motor domain	4	0	0	0	0	0	0	#DIV/0!	#DIV/0!
	NtBYT029935.000	unknown protein	4	4	0	0	0	0	1	#DIV/0!	#DIV/0!
	NtBYT016900.000	casein kinase II beta subunit 4	4	4	0	0	0	0	1	#DIV/0!	#DIV/0!
	NtBYT024025.000	Duplicated homeodomain-like superfamily protein	4	10	0	0	0	0	2.5	#DIV/0!	#DIV/0!
	NtBYT027517.001	Plant protein of unknown function (DUF936)	4	1	0	0	0	0	0.25	#DIV/0!	#DIV/0!
	NtBYT025816.000	Integral membrane Yip1 family protein	4	2	0	0	0	0	0.5	#DIV/0!	#DIV/0!
	NtBYT022576.000	RNA binding	4	4	0	1	0	0	1	#DIV/0!	#DIV/0!
	NtBYT023088.000	Ribosomal protein S18	4	0	0	0	0	0	0	#DIV/0!	#DIV/0!
	NtBYT006858.000	2-oxoglutarate (2OG) and Fe(II)-dependent oxygenase superfamily protein	4	1	0	1	0	0	0.25	#DIV/0!	#DIV/0!
	NtBYT022839.000	Vesicle transport v-SNARE family protein	4	0	0	0	0	0	0	#DIV/0!	#DIV/0!
	NtBYT024964.000	Transducin family protein / WD-40 repeat family protein	4	0	0	0	0	0	0	#DIV/0!	#DIV/0!
	NtBYT030991.004	Protein phosphatase 2A, regulatory subunit PR55	4	0	0	0	0	0	0	#DIV/0!	#DIV/0!
	NtBYT029867.000	epsin N-terminal homology (ENTH) domain-containing protein / clathrin assembly protein-related	4	4	0	0	0	0	1	#DIV/0!	#DIV/0!
	NtBYT020440.000	homolog of nucleolar protein NOP56	4	0	0	0	0	0	0	#DIV/0!	#DIV/0!
	NtBYT031566.000	RNA-binding (RRM/RBD/RNP motifs) family protein	4	0	0	0	0	0	0	#DIV/0!	#DIV/0!
	NtBYT029141.000	Leucine-rich receptor-like protein kinase family protein	3	0	25	19	0	0	0	0.76	#DIV/0!
	NtBYT017425.000	PLAC8 family protein	3	5	19	12	0	0	1.66667	0.631579	#DIV/0!
	NtBYT028109.001	unknown protein	3	4	19	7	0	0	1.33333	0.368421	#DIV/0!
	NtBYT031320.004	general control non-repressible 4	3	0	16	8	0	0	0	0.5	#DIV/0!
	NtBYT029417.003	Protein phosphatase 2C family protein	3	6	15	8	0	0	2	0.533333	#DIV/0!
	NtBYT018036.000	J-domain protein 6	3	9	13	7	0	0	3	0.538462	#DIV/0!
	NtBYT024222.000	unknown protein	3	7	11	12	0	0	2.33333	1.09091	#DIV/0!
	NtBYT026675.001	Mitochondrial glycoprotein family protein	3	4	10	10	0	0	1.33333	1	#DIV/0!
	NtBYT026675.000	Mitochondrial glycoprotein family protein	3	4	10	9	0	0	1.33333	0.9	#DIV/0!
	NtBYT022789.001	unknown protein	3	1	8	0	0	0	0.333333	0	#DIV/0!
	NtBYT025344.000	indeterminate(ID)-domain 2	3	8	8	7	0	0	2.66667	0.875	#DIV/0!
	NtBYT030994.000	RNA helicase family protein	3	3	8	5	0	0	1	0.625	#DIV/0!
	NtBYT030197.000	unknown protein	3	7	8	0	0	0	2.33333	0	#DIV/0!
	NtBYT026185.000	MAP kinase kinase 6	3	0	8	8	0	0	0	1	#DIV/0!
	NtBYT030784.002	heat shock protein 70 (Hsp 70) family protein	3	1	8	7	0	0	0.333333	0.875	#DIV/0!
	NtBYT030567.000	NPK1-related protein kinase 3	3	5	7	5	0	0	1.66667	0.714286	#DIV/0!
	NtBYT015509.001	Protein kinase superfamily protein	3	2	7	8	0	0	0.666667	1.14286	#DIV/0!
	NtBYT066783.000	Protein kinase superfamily protein	3	2	7	8	0	0	0.666667	1.14286	#DIV/0!
	NtBYT031002.001	eukaryotic translation initiation factor 3C	3	5	7	5	0	0	1.66667	0.714286	#DIV/0!
	NtBYT030350.001	Coatomer, alpha subunit	3	0	7	0	0	0	0	0	#DIV/0!
	NtBYT027315.003	unknown protein	3	5	7	5	0	0	1.66667	0.714286	#DIV/0!
	NtBYT029439.002	Cyclin A1;1	3	0	7	0	0	0	0	0	#DIV/0!
	NtBYT030099.000	Protein phosphatase 2C family protein	3	2	6	4	0	0	0.666667	0.666667	#DIV/0!
	NtBYT022845.000	unknown protein	3	6	6	4	0	0	2	0.666667	#DIV/0!
	NtBYT028151.000	AMP-dependent synthetase and ligase family protein	3	6	6	3	0	0	2	0.5	#DIV/0!
	NtBYT015815.000	IQ-domain 32	3	6	6	5	0	0	2	0.833333	#DIV/0!
	NtBYT027907.000	Transcription factor DP	3	8	6	0	0	0	2.66667	0	#DIV/0!
	NtBYT022708.000	SMAD/FHA domain-containing protein	3	1	5	0	0	0	0.333333	0	#DIV/0!
	NtBYT028304.001	WRKY family transcription factor	3	7	5	6	0	0	2.33333	1.2	#DIV/0!
	NtBYT028304.000	WRKY DNA-binding protein 31	3	7	5	6	0	0	2.33333	1.2	#DIV/0!
	NtBYT027221.001	Nuclear transport factor 2 (NTF2) family protein with RNA binding (RRM-RBD-RNP motifs) domain	3	3	5	4	0	0	1	0.8	#DIV/0!
	NtBYT020897.000	unknown protein	3	0	5	2	0	0	0	0.4	#DIV/0!
	NtBYT028572.001	transcription activators	3	15	5	13	0	0	5	2.6	#DIV/0!
	NtBYT029605.002	unknown protein	3	6	5	9	0	0	2	1.8	#DIV/0!
	NtBYT029605.000	unknown protein	3	9	5	15	0	0	3	3	#DIV/0!
	NtBYT031072.000	calmodulin binding;transcription regulators	3	4	5	3	0	0	1.33333	0.6	#DIV/0!
	NtBYT028200.000	Zinc finger C-x8-C-x5-C-x3-H type family protein	3	0	5	5	0	0	0	1	#DIV/0!
	NtBYT030753.001	poly(A) binding protein 2	3	7	5	5	0	0	2.33333	1	#DIV/0!
	NtBYT031765.000	UTP:galactose-1-phosphate uridylyltransferases;ribose-5-phosphate adenylyltransferases	3	0	5	0	0	0	0	0	#DIV/0!
	NtBYT032407.000	Protein of unknown function (DUF668)	3	13	4	6	0	0	4.33333	1.5	#DIV/0!
	NtBYT027856.000	arginine-rich cyclin 1	3	3	4	4	0	0	1	1	#DIV/0!
	NtBYT036302.000	ARF-GAP domain 5	3	3	4	6	0	0	1	1.5	#DIV/0!
	NtBYT016679.000	ACT-like protein tyrosine kinase family protein	3	0	4	2	0	0	0	0.5	#DIV/0!
	NtBYT029168.000	Zinc finger (CCCH-type) family protein	3	4	4	5	0	0	1.33333	1.25	#DIV/0!
	NtBYT049588.000	SNF2 domain-containing protein / helicase domain-containing protein	3	2	4	10	0	0	0.666667	2.5	#DIV/0!
	NtBYT030926.002	targeting protein for XKLP2	3	3	4	4	0	0	1	1	#DIV/0!
	NtBYT027694.000	Clathrin light chain protein	3	2	3	5	0	0	0.666667	1.66667	#DIV/0!
	NtBYT030431.000	Translation elongation factor EF1B, gamma chain	3	1	3	0	0	0	0.333333	0	#DIV/0!
	NtBYT029517.000	unknown protein	3	2	3	2	0	0	0.666667	0.666667	#DIV/0!
	NtBYT003219.000	Ubiquitin-specific protease family C19-related protein	3	2	3	2	0	0	0.666667	0.666667	#DIV/0!
	NtBYT028999.000	aminophospholipid ATPase 2	3	0	3	2	0	0	0	0.666667	#DIV/0!
	NtBYT022895.000	Regulator of Vps4 activity in the MVB pathway protein	3	4	3	3	0	0	1.33333	1	#DIV/0!
	NtBYT028341.000	pescadillo-related	3	5	3	0	0	0	1.66667	0	#DIV/0!
	NtBYT031065.020	Duplicated homeodomain-like superfamily protein	3	0	3	0	0	0	0	0	#DIV/0!
	NtBYT023854.002	unknown protein	3	0	2	2	0	0	0	1	#DIV/0!
	NtBYT024584.000	Protein kinase superfamily protein	3	0	2	0	0	0	0	0	#DIV/0!
	NtBYT028882.000	unknown protein	3	0	2	0	0	0	0	0	#DIV/0!
	NtBYT030987.000	HEAT repeat ;WD domain, G-beta repeat protein protein	3	13	2	6	0	0	4.33333	3	#DIV/0!
	NtBYT030008.000	Tudor/PWWP/MBT superfamily protein	3	0	2	1	0	0	0	0.5	#DIV/0!
	NtBYT024632.000	Protein phosphatase 2C family protein	3	0	2	0	0	0	0	0	#DIV/0!
	NtBYT029512.001	Transducin/WD40 repeat-like superfamily protein	3	1	2	1	0	0	0.333333	0.5	#DIV/0!
	NtBYT019264.000	endoribonuclease L-PSP family protein	3	4	2	2	0	0	1.33333	1	#DIV/0!
	NtBYT049268.000	heavy metal atpase 5	3	2	2	0	0	0	0.666667	0	#DIV/0!
	NtBYT029259.000	UDP-D-glucuronate 4-epimerase 3	3	0	2	4	0	0	0	2	#DIV/0!
	NtBYT029870.001	pumilio 5	3	2	2	5	0	0	0.666667	2.5	#DIV/0!
	NtBYT030247.000	RAB geranylgeranyl transferase alpha subunit 1	3	1	2	0	0	0	0.333333	0	#DIV/0!
	NtBYT034074.000	unknown protein	3	4	2	0	0	0	1.33333	0	#DIV/0!
	NtBYT030959.004	Enhancer of polycomb-like transcription factor protein	3	4	2	0	0	0	1.33333	0	#DIV/0!
	NtBYT025351.000	unknown protein	3	2	1	2	0	0	0.666667	2	#DIV/0!
	NtBYT029452.000	Pyruvate phosphate dikinase, PEP/pyruvate binding domain	3	3	1	0	0	0	1	0	#DIV/0!
	NtBYT021790.000	uridine 5'-monophosphate synthase / UMP synthase (PYRE-F) (UMPS)	3	3	1	8	0	0	1	8	#DIV/0!
[truncated: 1,110 more rows]
