# Supplementary material for: Novel inhibitors of microtubule organization and phragmoplast formation in diverse plant species
Source: Life Sci Alliance. 2023 Feb 27;6(5):e202201657. doi: 10.26508/lsa.202201657 (PMC9971157; doi:10.26508/lsa.202201657)
Supplement: Supplementary file 8 [file LSA-2022-01657_TableS2.xls]

## Sheet: Sheet1
Table S2 Candidates of phosphorylation target of PD-180970.
	Reference ID	Identified proteins in N. tabacum	Genbank ID	Identity (%)	Peptide number (1st)		Peptide number (2nd)		Ratio (effective/ineffective)		Similar proteins in Arabidopsis	Description
					Ineffective	Effective	Ineffective	Effective	1st	2nd
1	NtBYT030050.000	exosome complex component RRP45A-like (Nt-RRP45A-like)	XP_016492014.1	94	15	0	11	0	0	0	RRP45a, CER7, RRP42, AT1G60080	Exoribonuclease working in RNA-processing/degrading exosomes
2	NtBYT027029.000	microtubule-associated protein 70-2-like (Nt-MAP70-like)	XP_016475052.1	99	14	0	10	0	0	0	MAP70-1 to -5	Microtubule associated protein
3	NtBYT028162.000	pre-mRNA-processing protein 40A-like isoform X1	XP_016476247.1	100	12	1	13	1	0.0833333	0.0769231	PRP40A, PRP40B, PRP40C	Interacting factors of RNA polymerase II and acting for pre-mRNA splicing
4	NtBYT023785.000	proline-rich receptor-like protein kinase PERK8 isoform X1	XP_016500774.1	100	10	2	10	3	0.2	0.3	LIN37A, LIN37B	Member of the DREAM complex, mediating growth arrest after DNA damage
5	NtBYT023802.001	protein GLC8-like isoform X2	XP_016505351.1	96	10	2	10	2	0.2	0.2	AtI-2	Inhibitor of protein phosphatase1, negative regulator of abscisic acid (ABA) signaling
6	NtBYT028307.000	patellin-3-like	XP_016480922.1	92	15	3	10	4	0.2	0.4	PATL1, PATL2	Cell-plate-associated protein, involved in membrane trafficking
7	NtBYT029784.004	epidermal growth factor receptor substrate 15-like	XP_016457705.1	98	12	4	14	1	0.333333	0.0714286	ATEH1, ATEH2	Subunit of TPLATE Adaptor complex
8	NtBYT024629.001	uncharacterized protein LOC107808660 isoform X1	XP_016488689.1	100	11	5	10	4	0.454545	0.4	AT1G69510, AT5G64130	Predicted as cAMP-regulated phosphoprotein19-related proteins
9	NtBYT029051.000	uncharacterized protein LOC107768943	XP_016443605.1	99	17	6	19	6	0.352941	0.315789	TASH3	TPLATE-associated SH3 domain containing protein
10	NtBYT027526.000	uncharacterized protein LOC107823766	XP_016505957.1	99	27	7	26	8	0.259259	0.307692	PHOS32, PHOS34, AT1G11360	Adenine nucleotide alpha hydrolases-like superfamily protein
11	NtBYT031064.000	protein decapping 5-like isoform X2	XP_016436616.1	99	20	8	18	7	0.4	0.388889	DCP5, DCP5L	Decapping5, required for mRNA decapping, P-body formation and translational repression
12	NtBYT028193.000	translation initiation factor eIF-2B subunit beta-like	XP_016432534.1	100	21	9	18	8	0.428571	0.444444	NagB	NagB/RpiA/CoA transferase-like superfamily protein
13	NtBYT025877.000	ubiquitin-40S ribosomal protein S27a-like	XP_016494494.1	99	66	13	30	9	0.19697	0.3	UBQ1 to -14	Ubiquitin
14	NtBYT016568.000	probable 26S proteasome non-ATPase regulatory subunit 3	XP_016441825.1	100	29	14	33	13	0.482759	0.393939	RPN3a, RPN3b	26S proteasome non-ATPase regulatory subunit 3
Top candidates obtained from phosphoproteomics of BY-GTRC cells, which were synchronized at the M phase in the presence of the effective reagent (PD-180970) and ineffective control (PD-173955-Analog1). The peptide number shows the count of identified phosphopeptides in the 1st and 2nd experiments. The ratio shows the value of the peptide number of PD-180970 divided by that of the PD-173955-Analog…
