# Supplementary material for: Novel inhibitors of microtubule organization and phragmoplast formation in diverse plant species
Source: Life Sci Alliance. 2023 Feb 27;6(5):e202201657. doi: 10.26508/lsa.202201657 (PMC9971157; doi:10.26508/lsa.202201657)
Supplement: Supplementary file 9 [file LSA-2022-01657_TableS3.xls]

## Sheet: Sheet1
Table S3 Candidates of phosphorylation target of PP2.
	Reference ID	Identified proteins in N. tabacum	Genbank ID	Identity (%)	Peptide number (1st)		Peptide number (2nd)		Peptide number (3rd)		Ratio (effective/ineffective)			Similar proteins in Arabidopsis	Description
					Ineffective	Effective	Ineffective	Effective	Ineffective	Effective	1st	2nd	3rd
1	NtBYT031197.001	kinesin-like protein (Nt-KIN12A)	NP_001312269.1	99	192	112	195	43	205	50	0.583333	0.220513	0.243902	PAKRP1, PAKRP1L	Microtubule motor kinesin, phragmoplast-associated kinesin
2	NtBYT030350.000	coatomer subunit alpha1-like	XP_016450783.1	97	40	9	14	0	22	3	0.225	0	0.136364	alpha1-COP, alpha2-COP	Member of the Coat Protein I (COPI) complex
3	NtBYT024875.000	MLO-like protein 1	XP_016496806.1	98	45	6	13	0	20	0	0.133333	0	0	MLO1 to -15	Plant-specific seven-transmembrane domain proteins, localizing to plasma membrane
4	NtBYT031214.005	filament-like 6 isoform X3	XP_016453171.1	94	69	29	25	8	58	23	0.42029	0.32	0.396552	AT1G47900, TCS1	Filament-like protein, coiled-coil domain protein
5	NtBYT031309.025	ethylene-insensitive protein 2-like	XP_016435198.1	99	39	12	22	3	41	14	0.307692	0.136364	0.341463	EIN2	Involved in ethylene signal transduction
6	NtBYT029461.000	protein NBR1 homolog	XP_016511161.1	100	38	12	20	3	33	14	0.315789	0.15	0.424242	NBR1	Selective autophagy substrate
7	NtBYT029531.000	binding partner of ACD11 1-like	XP_016432276.1	99	67	29	47	21	51	28	0.432836	0.446809	0.54902	BPL1 to -6	Negative regulator of ROS-mediated defense response
8	NtBYT015892.000	SUPPRESSOR OF GENE SILENCING 3-like isoform X3	XP_016509675.1	97	44	21	52	21	39	22	0.477273	0.403846	0.564103	SGS3	Required for posttranscriptional gene silencing and natural virus resistance
9	NtBYT030925.000	MODIFIER OF SNC1 1-like	XP_016457205.1	99	42	19	24	11	29	16	0.452381	0.458333	0.551724	MOS1	Modulator of plant immunity
10	NtBYT020753.002	putative G3BP-like protein isoform X2	XP_016450024.1	99	28	15	42	10	25	8	0.535714	0.238095	0.32	ATG3BP1 to -8	Nuclear transport factor 2 (NTF2) family protein with RNA binding domain-containing protein
11	NtBYT018387.000	ubiquitin fusion degradation protein 1 homolog isoform X3	XP_016449372.1	99	65	0	22	0	62	38	0	0	0.612903	UFD1A, B, C	Ubiquitin fusion degradation UFD1 family protein
12	NtBYT029207.001	dol-P-Man:Man(6)GlcNAc(2)-PP-Dol alpha-1,2-mannosyltransferase	XP_016437319.1	98	31	10	42	20	25	17	0.322581	0.47619	0.68	EBS3	Alpha-1,2-mannosyltransferases, which are involved in biosynthesis of the Dol-PP-linked Glc3Man9GlcNAc2 N-glycan
Top candidates obtained from the phosphoproteomics of BY-GTRC cells, which were synchronized at the M phase in the presence of the effective reagent (PP2) and the ineffective control (PP3). The peptide number shows the count of identified phosphopeptides in the 1st, 2nd, and 3rd experiments. The ratio shows the value of the PP2 peptide number divided by that of PP3 for each experiment. This table…
